# Supplementary material for: A revision of the genus Teleopsis Rondani (Diptera, Diopsidae) in Sri Lanka with descriptions of two new species and a review of the other stalk-eyed flies from the island
Source: Zookeys. 2020 Jul 6;946:113–51. doi: 10.3897/zookeys.946.53108 (PMC7358254; doi:10.3897/zookeys.946.53108)
Supplement: XML Treatment for Teleopsis [file zookeys.946.53108-treatment1.xml]

<!DOCTYPE tp:taxon-treatment
  PUBLIC "-//TaxonX//DTD Taxonomic Treatment Publishing DTD v0 20100105//EN" "tax-treatment-NSO.dtd">
<tp:taxon-treatment xmlns:tp="http://www.plazi.org/taxpub"><tp:treatment-meta><kwd-group><label>Taxon classification</label><kwd><named-content xmlns:xlink="http://www.w3.org/1999/xlink" content-type="kingdom">Animalia</named-content></kwd><kwd><named-content xmlns:xlink="http://www.w3.org/1999/xlink" content-type="order">Diptera</named-content></kwd><kwd><named-content xmlns:xlink="http://www.w3.org/1999/xlink" content-type="family">Diopsidae</named-content></kwd></kwd-group><mixed-citation publication-type="journal"><person-group><name><surname>Feijen</surname><given-names>Hans R.</given-names></name><name><surname>Feijen</surname><given-names>Cobi</given-names></name></person-group><article-title>A revision of the genus <italic><tp:taxon-name><tp:taxon-name-part taxon-name-part-type="genus" reg="Teleopsis">Teleopsis</tp:taxon-name-part></tp:taxon-name></italic> Rondani (<tp:taxon-name><tp:taxon-name-part taxon-name-part-type="order">Diptera</tp:taxon-name-part></tp:taxon-name>, <tp:taxon-name><tp:taxon-name-part taxon-name-part-type="family">Diopsidae</tp:taxon-name-part></tp:taxon-name>) in Sri Lanka with descriptions of two new species and a review of the other stalk-eyed flies from the island</article-title><source>Zookeys</source><day>06</day><month>7</month><year>2020</year><volume>946</volume><fpage>113</fpage><lpage>151</lpage><pub-id pub-id-type="doi">10.3897/zookeys.946.53108</pub-id></mixed-citation></tp:treatment-meta><tp:nomenclature><label>Genus</label><tp:taxon-name><object-id xmlns:xlink="http://www.w3.org/1999/xlink" content-type="arpha" xlink:type="simple">A56D510F-3DD2-5672-A879-742774C2664B</object-id>
            <tp:taxon-name-part taxon-name-part-type="genus" reg="Teleopsis">Teleopsis</tp:taxon-name-part>
          </tp:taxon-name><tp:taxon-authority>Rondani, 1875</tp:taxon-authority><xref ref-type="fig" rid="F1">Figures 1–2</xref><xref ref-type="fig" rid="F2">, 3–6</xref><xref ref-type="fig" rid="F3">, 7–11</xref><xref ref-type="fig" rid="F4">, 12–16</xref><xref ref-type="fig" rid="F5">, 17–21</xref><xref ref-type="fig" rid="F6">, 22, 23</xref><xref ref-type="fig" rid="F7">, 24–27</xref><xref ref-type="fig" rid="F8">, 28</xref><xref ref-type="fig" rid="F9">, 29–32</xref><xref ref-type="fig" rid="F10">, 33</xref><xref ref-type="fig" rid="F11">, 34, 35</xref><xref ref-type="fig" rid="F12">, 36–40</xref><xref ref-type="fig" rid="F13">, 41–47</xref><xref ref-type="fig" rid="F14">, 48–50</xref><xref ref-type="fig" rid="F15">, 51</xref><xref ref-type="fig" rid="F16">, 52–55</xref><xref ref-type="fig" rid="F17">, 56–61</xref><xref ref-type="fig" rid="F18">, 62</xref><xref ref-type="fig" rid="F19">, 63</xref><tp:nomenclature-citation-list><tp:nomenclature-citation><tp:taxon-name>
                <tp:taxon-name-part taxon-name-part-type="genus" reg="Teleopsis">Teleopsis</tp:taxon-name-part>
              </tp:taxon-name><comment>Rondani, 1875: 442; <xref ref-type="bibr" rid="B9">Feijen 1998</xref>: 49 (diagnosis, catalogue, discussion); <xref ref-type="bibr" rid="B2">Baker et al. 2001</xref>: 92 (cladogram, phylogenetic position within <tp:taxon-name><tp:taxon-name-part taxon-name-part-type="family">Diopsidae</tp:taxon-name-part></tp:taxon-name>); <xref ref-type="bibr" rid="B10">Feijen 2011</xref>: 80 (discussion of taxonomic position); <xref ref-type="bibr" rid="B12">Feijen and Feijen 2011</xref>: 143 (biogeographic range). Type species: <tp:taxon-name><tp:taxon-name-part taxon-name-part-type="genus" reg="Diopsis">Diopsis</tp:taxon-name-part> <tp:taxon-name-part taxon-name-part-type="species" reg="sykesii">sykesii</tp:taxon-name-part></tp:taxon-name> Westwood, 1837 [= <tp:taxon-name><tp:taxon-name-part taxon-name-part-type="genus" reg="Teleopsis">T.</tp:taxon-name-part> <tp:taxon-name-part taxon-name-part-type="species" reg="fulviventris">fulviventris</tp:taxon-name-part></tp:taxon-name> Bigot, 1880 and <tp:taxon-name><tp:taxon-name-part taxon-name-part-type="genus" reg="Teleopsis">T.</tp:taxon-name-part> <tp:taxon-name-part taxon-name-part-type="species" reg="onopyxus">onopyxus</tp:taxon-name-part></tp:taxon-name> Séguy, 1949], by original designation.</comment></tp:nomenclature-citation><tp:nomenclature-citation><tp:taxon-name><tp:taxon-name-part taxon-name-part-type="genus" reg="Cyrtodiopsis">Cyrtodiopsis</tp:taxon-name-part></tp:taxon-name><comment>Not Frey, 1928: 70; <xref ref-type="bibr" rid="B26">Shillito 1940</xref>: 156 (revision of <tp:taxon-name><tp:taxon-name-part taxon-name-part-type="genus" reg="Cyrtodiopsis">Cyrtodiopsis</tp:taxon-name-part></tp:taxon-name>); <xref ref-type="bibr" rid="B7">Feijen 1981</xref>: 480 (note on <tp:taxon-name><tp:taxon-name-part taxon-name-part-type="genus" reg="Cyrtodiopsis">Cyrtodiopsis</tp:taxon-name-part></tp:taxon-name>, disagreeing with the various synonymies of <tp:taxon-name><tp:taxon-name-part taxon-name-part-type="genus" reg="Cyrtodiopsis">C.</tp:taxon-name-part> <tp:taxon-name-part taxon-name-part-type="species" reg="dalmanni">dalmanni</tp:taxon-name-part></tp:taxon-name> proposed by <xref ref-type="bibr" rid="B26">Shillito 1940</xref>); <xref ref-type="bibr" rid="B1">Baker and Wilkinson 2001</xref>: 92 (<tp:taxon-name><tp:taxon-name-part taxon-name-part-type="genus" reg="Teleopsis">Teleopsis</tp:taxon-name-part></tp:taxon-name> paraphyletic and embedded within <tp:taxon-name><tp:taxon-name-part taxon-name-part-type="genus" reg="Cyrtodiopsis">Cyrtodiopsis</tp:taxon-name-part></tp:taxon-name>); <xref ref-type="bibr" rid="B22">Meier and Baker 2002</xref>: 332 (designation of synonymy); <xref ref-type="bibr" rid="B21">Liu et al 2009</xref>: 57 (maintaining <tp:taxon-name><tp:taxon-name-part taxon-name-part-type="genus" reg="Cyrtodiopsis">Cyrtodiopsis</tp:taxon-name-part></tp:taxon-name>); <xref ref-type="bibr" rid="B10">Feijen 2011</xref>: 80 (rejection of synonymy). Type species <tp:taxon-name><tp:taxon-name-part taxon-name-part-type="genus" reg="Diopsis">Diopsis</tp:taxon-name-part> <tp:taxon-name-part taxon-name-part-type="species" reg="dalmanni">dalmanni</tp:taxon-name-part></tp:taxon-name> Wiedemann, 1830, by original designation. </comment></tp:nomenclature-citation><tp:nomenclature-citation><tp:taxon-name><tp:taxon-name-part taxon-name-part-type="genus" reg="Megalabops">Megalabops</tp:taxon-name-part></tp:taxon-name><comment>Not  Frey, 1928: 70; <xref ref-type="bibr" rid="B28">Steyskal 1972</xref>: 11 (designation of synonymy); <xref ref-type="bibr" rid="B8">Feijen 1989</xref>: 62 (supporting synonymy); <xref ref-type="bibr" rid="B2">Baker et al., 2001</xref>, (supporting synonymy based on molecular analyses); <xref ref-type="bibr" rid="B10">Feijen 2011</xref>: 80 (re-instating <tp:taxon-name><tp:taxon-name-part taxon-name-part-type="genus" reg="Megalabops">Megalabops</tp:taxon-name-part></tp:taxon-name>); <xref ref-type="bibr" rid="B14">Feijen and Feijen 2019</xref>: 48 (discussion of taxonomic position). Type species, <tp:taxon-name><tp:taxon-name-part taxon-name-part-type="genus" reg="Diopsis">Diopsis</tp:taxon-name-part> <tp:taxon-name-part taxon-name-part-type="species" reg="quadriguttata">quadriguttata</tp:taxon-name-part></tp:taxon-name> Walker, 1857, by original designation. </comment></tp:nomenclature-citation></tp:nomenclature-citation-list></tp:nomenclature><tp:treatment-sec><!--Section generated to contain objects referenced in tp:taxon-treatment.--><fig id="F1" position="float" orientation="portrait"><object-id xmlns:xlink="http://www.w3.org/1999/xlink" content-type="doi" xlink:type="simple">10.3897/zookeys.946.53108.figures1-2</object-id><object-id xmlns:xlink="http://www.w3.org/1999/xlink" content-type="arpha" xlink:type="simple">70E4BA72-672A-5C0B-832C-23BDB76703C7</object-id><label>Figures 1, 2.</label><caption><p><italic><tp:taxon-name><tp:taxon-name-part taxon-name-part-type="genus" reg="Teleopsis">Teleopsis</tp:taxon-name-part> <tp:taxon-name-part taxon-name-part-type="species" reg="ferruginea">ferruginea</tp:taxon-name-part></tp:taxon-name></italic>, ♀, holotype <bold>1</bold> habitus, dorsal view <bold>2</bold> head, anterior view. Scale bars: 1 mm.</p></caption><graphic xmlns:xlink="http://www.w3.org/1999/xlink" xlink:href="zookeys-946-113-g001.jpg" position="float" orientation="portrait" xlink:type="simple" id="oo_429433.jpg"><uri content-type="original_file" xlink:type="simple">https://binary.pensoft.net/fig/429433</uri></graphic></fig><fig id="F2" position="float" orientation="portrait"><object-id xmlns:xlink="http://www.w3.org/1999/xlink" content-type="doi" xlink:type="simple">10.3897/zookeys.946.53108.figures3-6</object-id><object-id xmlns:xlink="http://www.w3.org/1999/xlink" content-type="arpha" xlink:type="simple">141E7F58-9484-5D23-8ACF-439AE4CBC159</object-id><label>Figures 3–6.</label><caption><p><italic><tp:taxon-name><tp:taxon-name-part taxon-name-part-type="genus" reg="Teleopsis">Teleopsis</tp:taxon-name-part> <tp:taxon-name-part taxon-name-part-type="species" reg="ferruginea">ferruginea</tp:taxon-name-part></tp:taxon-name></italic>, ♂, Lunugala <bold>3</bold> head, anterior view <bold>4</bold> thorax, dorsal view <bold>5</bold> abdomen, dorsal view <bold>6</bold> habitus, lateral view (<bold>3, 5</bold> larger ♂, <bold>4, 6</bold> smaller ♂). Scale bars: 1 mm.</p></caption><graphic xmlns:xlink="http://www.w3.org/1999/xlink" xlink:href="zookeys-946-113-g002.jpg" position="float" orientation="portrait" xlink:type="simple" id="oo_429434.jpg"><uri content-type="original_file" xlink:type="simple">https://binary.pensoft.net/fig/429434</uri></graphic></fig><fig id="F3" position="float" orientation="portrait"><object-id xmlns:xlink="http://www.w3.org/1999/xlink" content-type="doi" xlink:type="simple">10.3897/zookeys.946.53108.figures7-11</object-id><object-id xmlns:xlink="http://www.w3.org/1999/xlink" content-type="arpha" xlink:type="simple">E8A1BC4E-5445-5B8F-8DED-62F47D78FEEA</object-id><label>Figures 7–11.</label><caption><p>Dorsal view of <italic><tp:taxon-name><tp:taxon-name-part taxon-name-part-type="genus" reg="Teleopsis">Teleopsis</tp:taxon-name-part></tp:taxon-name></italic> wings <bold>7</bold><italic><tp:taxon-name><tp:taxon-name-part taxon-name-part-type="genus" reg="Teleopsis">T.</tp:taxon-name-part> <tp:taxon-name-part taxon-name-part-type="species" reg="ferruginea">ferruginea</tp:taxon-name-part></tp:taxon-name></italic>, ♂, Lunugala <bold>8</bold><italic><tp:taxon-name><tp:taxon-name-part taxon-name-part-type="genus" reg="Teleopsis">T.</tp:taxon-name-part> <tp:taxon-name-part taxon-name-part-type="species" reg="sorora">sorora</tp:taxon-name-part></tp:taxon-name></italic> sp. nov., ♂, paratype, Roseneath <bold>9</bold><italic><tp:taxon-name><tp:taxon-name-part taxon-name-part-type="genus" reg="Teleopsis">T.</tp:taxon-name-part> <tp:taxon-name-part taxon-name-part-type="species" reg="krombeini">krombeini</tp:taxon-name-part></tp:taxon-name></italic>, ♂, paratype, Thawalamtenne <bold>10</bold><italic><tp:taxon-name><tp:taxon-name-part taxon-name-part-type="genus" reg="Teleopsis">T.</tp:taxon-name-part> <tp:taxon-name-part taxon-name-part-type="species" reg="maculata">maculata</tp:taxon-name-part></tp:taxon-name></italic>, ♂, paratype, Hakgala <bold>11</bold><italic><tp:taxon-name><tp:taxon-name-part taxon-name-part-type="genus" reg="Teleopsis">T.</tp:taxon-name-part> <tp:taxon-name-part taxon-name-part-type="species" reg="neglecta">neglecta</tp:taxon-name-part></tp:taxon-name></italic> sp. nov., unknown sex, paratype, Pundaluoya. Scale bars: 0.5 mm.</p></caption><graphic xmlns:xlink="http://www.w3.org/1999/xlink" xlink:href="zookeys-946-113-g003.jpg" position="float" orientation="portrait" xlink:type="simple" id="oo_429435.jpg"><uri content-type="original_file" xlink:type="simple">https://binary.pensoft.net/fig/429435</uri></graphic></fig><fig id="F4" position="float" orientation="portrait"><object-id xmlns:xlink="http://www.w3.org/1999/xlink" content-type="doi" xlink:type="simple">10.3897/zookeys.946.53108.figures12-16</object-id><object-id xmlns:xlink="http://www.w3.org/1999/xlink" content-type="arpha" xlink:type="simple">BC2C81FE-4035-5E3F-BF7C-94EB1DE6E79E</object-id><label>Figures 12–16.</label><caption><p><italic><tp:taxon-name><tp:taxon-name-part taxon-name-part-type="genus" reg="Teleopsis">Teleopsis</tp:taxon-name-part> <tp:taxon-name-part taxon-name-part-type="species" reg="ferruginea">ferruginea</tp:taxon-name-part></tp:taxon-name></italic> ♂, Lunugala <bold>12</bold> six basal abdominal segments, ventral view (note absence of sternum 6) <bold>13</bold> epandrium with surstyli and cerci, posterior view <bold>14</bold> phallapodeme and aedeagus, lateral view <bold>15</bold> ejaculatory apodeme and sac <bold>16</bold> synsternum 7+8, natural, curved state in dorso-anterior view and stretched state in ventral view. Scale bars: 0.5 mm (<bold>12</bold>); 0.1 mm (<bold>13–16</bold>).</p></caption><graphic xmlns:xlink="http://www.w3.org/1999/xlink" xlink:href="zookeys-946-113-g004.jpg" position="float" orientation="portrait" xlink:type="simple" id="oo_429436.jpg"><uri content-type="original_file" xlink:type="simple">https://binary.pensoft.net/fig/429436</uri></graphic></fig><fig id="F5" position="float" orientation="portrait"><object-id xmlns:xlink="http://www.w3.org/1999/xlink" content-type="doi" xlink:type="simple">10.3897/zookeys.946.53108.figures17-21</object-id><object-id xmlns:xlink="http://www.w3.org/1999/xlink" content-type="arpha" xlink:type="simple">CEA758B2-3D03-52B6-BE72-56553B166E34</object-id><label>Figures 17–21.</label><caption><p>Lateral view of <italic><tp:taxon-name><tp:taxon-name-part taxon-name-part-type="genus" reg="Teleopsis">Teleopsis</tp:taxon-name-part></tp:taxon-name></italic> surstyli <bold>17</bold><italic><tp:taxon-name><tp:taxon-name-part taxon-name-part-type="genus" reg="Teleopsis">T.</tp:taxon-name-part> <tp:taxon-name-part taxon-name-part-type="species" reg="ferruginea">ferruginea</tp:taxon-name-part></tp:taxon-name></italic>, Lunugala <bold>18</bold><italic><tp:taxon-name><tp:taxon-name-part taxon-name-part-type="genus" reg="Teleopsis">T.</tp:taxon-name-part> <tp:taxon-name-part taxon-name-part-type="species" reg="sorora">sorora</tp:taxon-name-part></tp:taxon-name></italic> sp. nov., paratype, Udawattakele <bold>19</bold><italic><tp:taxon-name><tp:taxon-name-part taxon-name-part-type="genus" reg="Teleopsis">T.</tp:taxon-name-part> <tp:taxon-name-part taxon-name-part-type="species" reg="krombeini">krombeini</tp:taxon-name-part></tp:taxon-name></italic>, paratype, Thawalamtenne <bold>20</bold><italic><tp:taxon-name><tp:taxon-name-part taxon-name-part-type="genus" reg="Teleopsis">T.</tp:taxon-name-part> <tp:taxon-name-part taxon-name-part-type="species" reg="maculata">maculata</tp:taxon-name-part></tp:taxon-name></italic>, paratype, Hakgala <bold>21</bold><italic><tp:taxon-name><tp:taxon-name-part taxon-name-part-type="genus" reg="Teleopsis">T.</tp:taxon-name-part> <tp:taxon-name-part taxon-name-part-type="species" reg="neglecta">neglecta</tp:taxon-name-part></tp:taxon-name></italic> sp. nov., holotype, Pundaluoya. Scale bar: 0.1 mm (all drawn to the same scale).</p></caption><graphic xmlns:xlink="http://www.w3.org/1999/xlink" xlink:href="zookeys-946-113-g005.jpg" position="float" orientation="portrait" xlink:type="simple" id="oo_429437.jpg"><uri content-type="original_file" xlink:type="simple">https://binary.pensoft.net/fig/429437</uri></graphic></fig><fig id="F6" position="float" orientation="portrait"><object-id xmlns:xlink="http://www.w3.org/1999/xlink" content-type="doi" xlink:type="simple">10.3897/zookeys.946.53108.figures22-23</object-id><object-id xmlns:xlink="http://www.w3.org/1999/xlink" content-type="arpha" xlink:type="simple">EFB1B55F-7709-5CDF-8B4A-897F94F25BA6</object-id><label>Figures 22, 23.</label><caption><p>Dorsal view of <italic><tp:taxon-name><tp:taxon-name-part taxon-name-part-type="genus" reg="Teleopsis">Teleopsis</tp:taxon-name-part> <tp:taxon-name-part taxon-name-part-type="species" reg="krombeini">krombeini</tp:taxon-name-part></tp:taxon-name></italic><bold>22</bold> ♂, holotype, Thawalamtenne <bold>23</bold> ♀, paratype, Kitugala. Scale bars: 1 mm.</p></caption><graphic xmlns:xlink="http://www.w3.org/1999/xlink" xlink:href="zookeys-946-113-g006.jpg" position="float" orientation="portrait" xlink:type="simple" id="oo_429438.jpg"><uri content-type="original_file" xlink:type="simple">https://binary.pensoft.net/fig/429438</uri></graphic></fig><fig id="F7" position="float" orientation="portrait"><object-id xmlns:xlink="http://www.w3.org/1999/xlink" content-type="doi" xlink:type="simple">10.3897/zookeys.946.53108.figures24-27</object-id><object-id xmlns:xlink="http://www.w3.org/1999/xlink" content-type="arpha" xlink:type="simple">49DE3114-F6D9-563B-9560-E21F7395B7F0</object-id><label>Figures 24–27.</label><caption><p>Anterior view of <italic><tp:taxon-name><tp:taxon-name-part taxon-name-part-type="genus" reg="Teleopsis">Teleopsis</tp:taxon-name-part></tp:taxon-name></italic> heads <bold>24</bold><italic><tp:taxon-name><tp:taxon-name-part taxon-name-part-type="genus" reg="Teleopsis">T.</tp:taxon-name-part> <tp:taxon-name-part taxon-name-part-type="species" reg="krombeini">krombeini</tp:taxon-name-part></tp:taxon-name></italic>, ♂, holotype, Thawalamtenne <bold>25</bold><italic><tp:taxon-name><tp:taxon-name-part taxon-name-part-type="genus" reg="Teleopsis">T.</tp:taxon-name-part> <tp:taxon-name-part taxon-name-part-type="species" reg="maculata">maculata</tp:taxon-name-part></tp:taxon-name></italic>, ♂, paratype, Hakgala <bold>26</bold><italic><tp:taxon-name><tp:taxon-name-part taxon-name-part-type="genus" reg="Teleopsis">T.</tp:taxon-name-part> <tp:taxon-name-part taxon-name-part-type="species" reg="neglecta">neglecta</tp:taxon-name-part></tp:taxon-name></italic> sp. nov., unknown sex, paratype, Pundaluoya <bold>27</bold><italic><tp:taxon-name><tp:taxon-name-part taxon-name-part-type="genus" reg="Teleopsis">T.</tp:taxon-name-part> <tp:taxon-name-part taxon-name-part-type="species" reg="sorora">sorora</tp:taxon-name-part></tp:taxon-name></italic> sp. nov., ♂, paratype, Roseneath. Scale bars: 0.5 mm.</p></caption><graphic xmlns:xlink="http://www.w3.org/1999/xlink" xlink:href="zookeys-946-113-g007.jpg" position="float" orientation="portrait" xlink:type="simple" id="oo_429439.jpg"><uri content-type="original_file" xlink:type="simple">https://binary.pensoft.net/fig/429439</uri></graphic></fig><fig id="F8" position="float" orientation="portrait"><object-id xmlns:xlink="http://www.w3.org/1999/xlink" content-type="doi" xlink:type="simple">10.3897/zookeys.946.53108.figure28</object-id><object-id xmlns:xlink="http://www.w3.org/1999/xlink" content-type="arpha" xlink:type="simple">7765896C-B2C7-5740-AFD2-DDCDB4A1E635</object-id><label>Figure 28.</label><caption><p><italic><tp:taxon-name><tp:taxon-name-part taxon-name-part-type="genus" reg="Teleopsis">Teleopsis</tp:taxon-name-part> <tp:taxon-name-part taxon-name-part-type="species" reg="krombeini">krombeini</tp:taxon-name-part></tp:taxon-name></italic>, eye span plotted against body length.</p></caption><graphic xmlns:xlink="http://www.w3.org/1999/xlink" xlink:href="zookeys-946-113-g008.jpg" position="float" orientation="portrait" xlink:type="simple" id="oo_429440.jpg"><uri content-type="original_file" xlink:type="simple">https://binary.pensoft.net/fig/429440</uri></graphic></fig><fig id="F9" position="float" orientation="portrait"><object-id xmlns:xlink="http://www.w3.org/1999/xlink" content-type="doi" xlink:type="simple">10.3897/zookeys.946.53108.figures29-32</object-id><object-id xmlns:xlink="http://www.w3.org/1999/xlink" content-type="arpha" xlink:type="simple">E2570908-430B-5EDA-9279-27DDBDE5D5FF</object-id><label>Figures 29–32.</label><caption><p>Ventral view of <italic><tp:taxon-name><tp:taxon-name-part taxon-name-part-type="genus" reg="Teleopsis">Teleopsis</tp:taxon-name-part></tp:taxon-name></italic> male synsternum 7+8 <bold>29</bold><italic><tp:taxon-name><tp:taxon-name-part taxon-name-part-type="genus" reg="Teleopsis">T.</tp:taxon-name-part> <tp:taxon-name-part taxon-name-part-type="species" reg="krombeini">krombeini</tp:taxon-name-part></tp:taxon-name></italic>, paratype, Thawalamtenne <bold>30</bold> same, details of lateral sections <bold>31</bold><italic><tp:taxon-name><tp:taxon-name-part taxon-name-part-type="genus" reg="Teleopsis">T.</tp:taxon-name-part> <tp:taxon-name-part taxon-name-part-type="species" reg="maculata">maculata</tp:taxon-name-part></tp:taxon-name></italic>, paratype, Hakgala <bold>32</bold> same, details of lateral sections. Scale bars: 0.1 mm.</p></caption><graphic xmlns:xlink="http://www.w3.org/1999/xlink" xlink:href="zookeys-946-113-g009.jpg" position="float" orientation="portrait" xlink:type="simple" id="oo_429441.jpg"><uri content-type="original_file" xlink:type="simple">https://binary.pensoft.net/fig/429441</uri></graphic></fig><fig id="F10" position="float" orientation="portrait"><object-id xmlns:xlink="http://www.w3.org/1999/xlink" content-type="doi" xlink:type="simple">10.3897/zookeys.946.53108.figure33</object-id><object-id xmlns:xlink="http://www.w3.org/1999/xlink" content-type="arpha" xlink:type="simple">D0A85B7E-33CA-5AEF-8762-B39E900CA8AC</object-id><label>Figure 33.</label><caption><p><italic><tp:taxon-name><tp:taxon-name-part taxon-name-part-type="genus" reg="Teleopsis">Teleopsis</tp:taxon-name-part> <tp:taxon-name-part taxon-name-part-type="species" reg="maculata">maculata</tp:taxon-name-part></tp:taxon-name></italic>, ♂ paratype, Hakgala, dorsal view. Scale bar: 1 mm.</p></caption><graphic xmlns:xlink="http://www.w3.org/1999/xlink" xlink:href="zookeys-946-113-g010.jpg" position="float" orientation="portrait" xlink:type="simple" id="oo_429442.jpg"><uri content-type="original_file" xlink:type="simple">https://binary.pensoft.net/fig/429442</uri></graphic></fig><fig id="F11" position="float" orientation="portrait"><object-id xmlns:xlink="http://www.w3.org/1999/xlink" content-type="doi" xlink:type="simple">10.3897/zookeys.946.53108.figures34-35</object-id><object-id xmlns:xlink="http://www.w3.org/1999/xlink" content-type="arpha" xlink:type="simple">33E179FD-E1B5-59C0-AA37-E3660BBBB636</object-id><label>Figures 34, 35.</label><caption><p><italic><tp:taxon-name><tp:taxon-name-part taxon-name-part-type="genus" reg="Teleopsis">Teleopsis</tp:taxon-name-part> <tp:taxon-name-part taxon-name-part-type="species" reg="neglecta">neglecta</tp:taxon-name-part></tp:taxon-name></italic> sp. nov., live photographs <bold>34</bold> by Amila Prasanna Sumanapala, Kalawana (<ext-link xmlns:xlink="http://www.w3.org/1999/xlink" xlink:type="simple" ext-link-type="uri" xlink:href="http://www.inaturalist.org/observations/29425825">www.inaturalist.org/observations/29425825</ext-link>) <bold>35</bold> by “Baeru”, Sinharaja Rainforest (<ext-link xmlns:xlink="http://www.w3.org/1999/xlink" xlink:type="simple" ext-link-type="uri" xlink:href="http://www.inaturalist.org/observations/45907083">www.inaturalist.org/observations/45907083</ext-link>).</p></caption><graphic xmlns:xlink="http://www.w3.org/1999/xlink" xlink:href="zookeys-946-113-g011.jpg" position="float" orientation="portrait" xlink:type="simple" id="oo_429443.jpg"><uri content-type="original_file" xlink:type="simple">https://binary.pensoft.net/fig/429443</uri></graphic></fig><fig id="F12" position="float" orientation="portrait"><object-id xmlns:xlink="http://www.w3.org/1999/xlink" content-type="doi" xlink:type="simple">10.3897/zookeys.946.53108.figures36-40</object-id><object-id xmlns:xlink="http://www.w3.org/1999/xlink" content-type="arpha" xlink:type="simple">154AD16B-6767-5972-A81D-CA814E7FD081</object-id><label>Figures 36–40.</label><caption><p><italic><tp:taxon-name><tp:taxon-name-part taxon-name-part-type="genus" reg="Teleopsis">Teleopsis</tp:taxon-name-part> <tp:taxon-name-part taxon-name-part-type="species" reg="neglecta">neglecta</tp:taxon-name-part></tp:taxon-name></italic> sp. nov. <bold>36–39</bold> unknown sex, paratype, Pundaluoya <bold>40</bold> ♂, holotype, Pundaluoya <bold>36</bold> head and thorax, dorsal view <bold>37</bold> central head, anterior view <bold>38</bold> thorax, lateral view <bold>39</bold> front femur, lateral view <bold>40</bold> abdomen, ventral (left) and dorsolateral (right) view. Scale bars: 0.5 mm.</p></caption><graphic xmlns:xlink="http://www.w3.org/1999/xlink" xlink:href="zookeys-946-113-g012.jpg" position="float" orientation="portrait" xlink:type="simple" id="oo_429444.jpg"><uri content-type="original_file" xlink:type="simple">https://binary.pensoft.net/fig/429444</uri></graphic></fig><fig id="F13" position="float" orientation="portrait"><object-id xmlns:xlink="http://www.w3.org/1999/xlink" content-type="doi" xlink:type="simple">10.3897/zookeys.946.53108.figures41-47</object-id><object-id xmlns:xlink="http://www.w3.org/1999/xlink" content-type="arpha" xlink:type="simple">398E6590-9297-51EB-AE5A-FBF5D3D116E8</object-id><label>Figures 41–47.</label><caption><p><italic><tp:taxon-name><tp:taxon-name-part taxon-name-part-type="genus" reg="Teleopsis">Teleopsis</tp:taxon-name-part> <tp:taxon-name-part taxon-name-part-type="species" reg="neglecta">neglecta</tp:taxon-name-part></tp:taxon-name></italic> sp. nov., ♂, holotype, Pundaluoya <bold>41</bold> basal section of abdomen, ventral view <bold>42</bold> phallapodeme and aedeagus, lateral view <bold>43</bold> ejaculatory apodeme and sac <bold>44</bold> epandrium with surstyli and cerci, posterior view <bold>45</bold> sterna 4 and 5, ventral view (arrow indicating the anterior setulae of the otherwise absent sternum 6) <bold>46</bold> synsternum 7+8, ventral view <bold>47</bold> same, details of lateral sections. Scale bars: 0.2 mm (<bold>41</bold>); 0.1 mm (<bold>42–47</bold>).</p></caption><graphic xmlns:xlink="http://www.w3.org/1999/xlink" xlink:href="zookeys-946-113-g013.jpg" position="float" orientation="portrait" xlink:type="simple" id="oo_429445.jpg"><uri content-type="original_file" xlink:type="simple">https://binary.pensoft.net/fig/429445</uri></graphic></fig><fig id="F14" position="float" orientation="portrait"><object-id xmlns:xlink="http://www.w3.org/1999/xlink" content-type="doi" xlink:type="simple">10.3897/zookeys.946.53108.figures48-50</object-id><object-id xmlns:xlink="http://www.w3.org/1999/xlink" content-type="arpha" xlink:type="simple">14C47084-6FE5-5C9D-A71B-F60A5D277D71</object-id><label>Figures 48–50.</label><caption><p><italic><tp:taxon-name><tp:taxon-name-part taxon-name-part-type="genus" reg="Teleopsis">Teleopsis</tp:taxon-name-part> <tp:taxon-name-part taxon-name-part-type="species" reg="sorora">sorora</tp:taxon-name-part></tp:taxon-name></italic> sp. nov. <bold>48–49</bold> live photographs by Pieter D.H. Prins, Udawattakele (<ext-link xmlns:xlink="http://www.w3.org/1999/xlink" xlink:type="simple" ext-link-type="uri" xlink:href="http://www.inaturalist.org/observations/36624976">www.inaturalist.org/observations/36624976</ext-link>) <bold>50</bold> ♂, holotype, Udawattakele, photograph Cobi Feijen. Scale bar: 1 mm.</p></caption><graphic xmlns:xlink="http://www.w3.org/1999/xlink" xlink:href="zookeys-946-113-g014.jpg" position="float" orientation="portrait" xlink:type="simple" id="oo_429446.jpg"><uri content-type="original_file" xlink:type="simple">https://binary.pensoft.net/fig/429446</uri></graphic></fig><fig id="F15" position="float" orientation="portrait"><object-id xmlns:xlink="http://www.w3.org/1999/xlink" content-type="doi" xlink:type="simple">10.3897/zookeys.946.53108.figure51</object-id><object-id xmlns:xlink="http://www.w3.org/1999/xlink" content-type="arpha" xlink:type="simple">50B2170C-E95F-55B6-A66B-14C8F2AB590E</object-id><label>Figure 51.</label><caption><p><italic><tp:taxon-name><tp:taxon-name-part taxon-name-part-type="genus" reg="Teleopsis">Teleopsis</tp:taxon-name-part> <tp:taxon-name-part taxon-name-part-type="species" reg="sorora">sorora</tp:taxon-name-part></tp:taxon-name></italic> sp. nov., eye span plotted against body length. For comparison, the three data points for <italic><tp:taxon-name><tp:taxon-name-part taxon-name-part-type="genus" reg="Teleopsis">Teleopsis</tp:taxon-name-part> <tp:taxon-name-part taxon-name-part-type="species" reg="ferruginea">ferruginea</tp:taxon-name-part></tp:taxon-name></italic> are also indicated.</p></caption><graphic xmlns:xlink="http://www.w3.org/1999/xlink" xlink:href="zookeys-946-113-g015.jpg" position="float" orientation="portrait" xlink:type="simple" id="oo_429447.jpg"><uri content-type="original_file" xlink:type="simple">https://binary.pensoft.net/fig/429447</uri></graphic></fig><fig id="F16" position="float" orientation="portrait"><object-id xmlns:xlink="http://www.w3.org/1999/xlink" content-type="doi" xlink:type="simple">10.3897/zookeys.946.53108.figures52-55</object-id><object-id xmlns:xlink="http://www.w3.org/1999/xlink" content-type="arpha" xlink:type="simple">937D98D3-4AE8-54CA-A39C-1B94833B61C9</object-id><label>Figures 52–55.</label><caption><p><italic><tp:taxon-name><tp:taxon-name-part taxon-name-part-type="genus" reg="Teleopsis">Teleopsis</tp:taxon-name-part> <tp:taxon-name-part taxon-name-part-type="species" reg="sorora">sorora</tp:taxon-name-part></tp:taxon-name></italic> sp. nov., ♀, paratype, Udawattakele <bold>52</bold> abdomen, ventral view <bold>53</bold> terga 8, 10 and cerci, dorsal view <bold>54</bold> subanal plate, ventral view <bold>55</bold> spermathecae. Scale bars: 0.5 mm (<bold>52</bold>); 0.1 mm (<bold>53–55</bold>).</p></caption><graphic xmlns:xlink="http://www.w3.org/1999/xlink" xlink:href="zookeys-946-113-g016.jpg" position="float" orientation="portrait" xlink:type="simple" id="oo_429448.jpg"><uri content-type="original_file" xlink:type="simple">https://binary.pensoft.net/fig/429448</uri></graphic></fig><fig id="F17" position="float" orientation="portrait"><object-id xmlns:xlink="http://www.w3.org/1999/xlink" content-type="doi" xlink:type="simple">10.3897/zookeys.946.53108.figures56-61</object-id><object-id xmlns:xlink="http://www.w3.org/1999/xlink" content-type="arpha" xlink:type="simple">C93885E3-0591-50A8-8065-ADC4D83B0CF6</object-id><label>Figures 56–61.</label><caption><p><italic><tp:taxon-name><tp:taxon-name-part taxon-name-part-type="genus" reg="Teleopsis">Teleopsis</tp:taxon-name-part> <tp:taxon-name-part taxon-name-part-type="species" reg="sorora">sorora</tp:taxon-name-part></tp:taxon-name></italic> sp. nov., ♂, paratype, Udawattakele <bold>56</bold> epandrium with surstyli and cerci, posterior view <bold>57</bold> phallapodeme and aedeagus, lateral view <bold>58</bold> ejaculatory apodeme and sac <bold>59</bold> sternum 5, ventral view <bold>60</bold> synsternum 7+8, ventral view <bold>61</bold> same, details of lateral sections. Scale bars: 0.1 mm.</p></caption><graphic xmlns:xlink="http://www.w3.org/1999/xlink" xlink:href="zookeys-946-113-g017.jpg" position="float" orientation="portrait" xlink:type="simple" id="oo_429449.jpg"><uri content-type="original_file" xlink:type="simple">https://binary.pensoft.net/fig/429449</uri></graphic></fig><fig id="F18" position="float" orientation="portrait"><object-id xmlns:xlink="http://www.w3.org/1999/xlink" content-type="doi" xlink:type="simple">10.3897/zookeys.946.53108.figure62</object-id><object-id xmlns:xlink="http://www.w3.org/1999/xlink" content-type="arpha" xlink:type="simple">A87D2748-7BB1-5988-A9F0-2EFCB7D4F3C0</object-id><label>Figure 62.</label><caption><p>Eye span plotted against body length for the males of the five Sri Lankan <italic><tp:taxon-name><tp:taxon-name-part taxon-name-part-type="genus" reg="Teleopsis">Teleopsis</tp:taxon-name-part></tp:taxon-name></italic> showing the difference in allometric slopes between the dimorphic <italic><tp:taxon-name><tp:taxon-name-part taxon-name-part-type="genus" reg="Teleopsis">T.</tp:taxon-name-part> <tp:taxon-name-part taxon-name-part-type="species" reg="sorora">sorora</tp:taxon-name-part></tp:taxon-name></italic> sp. nov., <italic><tp:taxon-name><tp:taxon-name-part taxon-name-part-type="genus" reg="Teleopsis">T.</tp:taxon-name-part> <tp:taxon-name-part taxon-name-part-type="species" reg="krombeini">krombeini</tp:taxon-name-part></tp:taxon-name></italic> and <italic><tp:taxon-name><tp:taxon-name-part taxon-name-part-type="genus" reg="Teleopsis">T.</tp:taxon-name-part> <tp:taxon-name-part taxon-name-part-type="species" reg="ferruginea">ferruginea</tp:taxon-name-part></tp:taxon-name></italic> and the few data points for the monomorphic <italic><tp:taxon-name><tp:taxon-name-part taxon-name-part-type="genus" reg="Teleopsis">T.</tp:taxon-name-part> <tp:taxon-name-part taxon-name-part-type="species" reg="maculata">maculata</tp:taxon-name-part></tp:taxon-name></italic> and <italic><tp:taxon-name><tp:taxon-name-part taxon-name-part-type="genus" reg="Teleopsis">T.</tp:taxon-name-part> <tp:taxon-name-part taxon-name-part-type="species" reg="neglecta">neglecta</tp:taxon-name-part></tp:taxon-name></italic> sp. nov.</p></caption><graphic xmlns:xlink="http://www.w3.org/1999/xlink" xlink:href="zookeys-946-113-g018.jpg" position="float" orientation="portrait" xlink:type="simple" id="oo_429450.jpg"><uri content-type="original_file" xlink:type="simple">https://binary.pensoft.net/fig/429450</uri></graphic></fig><fig id="F19" position="float" orientation="portrait"><object-id xmlns:xlink="http://www.w3.org/1999/xlink" content-type="doi" xlink:type="simple">10.3897/zookeys.946.53108.figure63</object-id><object-id xmlns:xlink="http://www.w3.org/1999/xlink" content-type="arpha" xlink:type="simple">C8B2BB01-2628-5664-BBB5-666B1628ADE6</object-id><label>Figure 63.</label><caption><p>Eye span plotted against body length for the females of three dimorphic species <italic><tp:taxon-name><tp:taxon-name-part taxon-name-part-type="genus" reg="Teleopsis">T.</tp:taxon-name-part> <tp:taxon-name-part taxon-name-part-type="species" reg="sorora">sorora</tp:taxon-name-part></tp:taxon-name></italic> sp. nov., <italic><tp:taxon-name><tp:taxon-name-part taxon-name-part-type="genus" reg="Teleopsis">T.</tp:taxon-name-part> <tp:taxon-name-part taxon-name-part-type="species" reg="krombeini">krombeini</tp:taxon-name-part></tp:taxon-name></italic> and <italic><tp:taxon-name><tp:taxon-name-part taxon-name-part-type="genus" reg="Teleopsis">T.</tp:taxon-name-part> <tp:taxon-name-part taxon-name-part-type="species" reg="ferruginea">ferruginea</tp:taxon-name-part></tp:taxon-name></italic> and the few data points for males of the monomorphic species <italic><tp:taxon-name><tp:taxon-name-part taxon-name-part-type="genus" reg="Teleopsis">T.</tp:taxon-name-part> <tp:taxon-name-part taxon-name-part-type="species" reg="maculata">maculata</tp:taxon-name-part></tp:taxon-name></italic> and <italic><tp:taxon-name><tp:taxon-name-part taxon-name-part-type="genus" reg="Teleopsis">T.</tp:taxon-name-part> <tp:taxon-name-part taxon-name-part-type="species" reg="neglecta">neglecta</tp:taxon-name-part></tp:taxon-name></italic> sp. nov. Note the similarity in allometric slopes.</p></caption><graphic xmlns:xlink="http://www.w3.org/1999/xlink" xlink:href="zookeys-946-113-g019.jpg" position="float" orientation="portrait" xlink:type="simple" id="oo_429451.jpg"><uri content-type="original_file" xlink:type="simple">https://binary.pensoft.net/fig/429451</uri></graphic></fig></tp:treatment-sec><ref-list><ref id="B9"><mixed-citation xmlns:xlink="http://www.w3.org/1999/xlink" xlink:type="simple"><person-group><name name-style="western"><surname>Feijen</surname><given-names>HR</given-names></name></person-group> (<year>1998</year>) <article-title><italic><tp:taxon-name><tp:taxon-name-part taxon-name-part-type="genus">Teleopsis</tp:taxon-name-part></tp:taxon-name></italic> Rondani (<tp:taxon-name><tp:taxon-name-part taxon-name-part-type="order">Diptera</tp:taxon-name-part></tp:taxon-name>, <tp:taxon-name><tp:taxon-name-part taxon-name-part-type="family">Diopsidae</tp:taxon-name-part></tp:taxon-name>): generic review and the <italic><tp:taxon-name><tp:taxon-name-part taxon-name-part-type="genus"/><tp:taxon-name-part taxon-name-part-type="species">ferruginea</tp:taxon-name-part></tp:taxon-name></italic> group from Sri Lanka.</article-title><source>Tijdschrift voor Entomologie</source><volume>141</volume>: <fpage>49</fpage>–<lpage>63</lpage>. <ext-link xlink:type="simple" ext-link-type="uri" xlink:href="http://www.nev.nl/tve/pdf/te0141049.pdf">http://www.nev.nl/tve/pdf/te0141049.pdf</ext-link><ext-link xlink:type="simple" ext-link-type="doi" xlink:href="10.1163/22119434-99900005">https://doi.org/10.1163/22119434-99900005</ext-link></mixed-citation></ref><ref id="B2"><mixed-citation xmlns:xlink="http://www.w3.org/1999/xlink" xlink:type="simple"><person-group><name name-style="western"><surname>Baker</surname><given-names>RH</given-names></name><name name-style="western"><surname>Wilkinson</surname><given-names>GS</given-names></name><name name-style="western"><surname>DeSalle</surname><given-names>R</given-names></name></person-group> (<year>2001</year>) <article-title>Phylogenetic utility of different types of molecular data used to infer evolutionary relationships among stalk-eyed flies (<tp:taxon-name><tp:taxon-name-part taxon-name-part-type="family">Diopsidae</tp:taxon-name-part></tp:taxon-name>).</article-title><source>Systematic Biology</source><volume>50</volume>: <fpage>87</fpage>–<lpage>105</lpage>. <ext-link xlink:type="simple" ext-link-type="doi" xlink:href="10.1080/106351501750107512">https://doi.org/10.1080/106351501750107512</ext-link></mixed-citation></ref><ref id="B10"><mixed-citation xmlns:xlink="http://www.w3.org/1999/xlink" xlink:type="simple"><person-group><name name-style="western"><surname>Feijen</surname><given-names>HR</given-names></name></person-group> (<year>2011</year>) <article-title>The genus <italic><tp:taxon-name><tp:taxon-name-part taxon-name-part-type="genus">Teleopsis</tp:taxon-name-part></tp:taxon-name></italic> Rondani (<tp:taxon-name><tp:taxon-name-part taxon-name-part-type="order">Diptera</tp:taxon-name-part></tp:taxon-name>, <tp:taxon-name><tp:taxon-name-part taxon-name-part-type="family">Diopsidae</tp:taxon-name-part></tp:taxon-name>): discussion of its taxonomic position and revision of the species occurring in the Philippines.</article-title><source>Zoologische Mededelingen Leiden</source><volume>85</volume>: <fpage>79</fpage>–<lpage>140</lpage>. <ext-link xlink:type="simple" ext-link-type="uri" xlink:href="http://www.repository.naturalis.nl/record/376602">http://www.repository.naturalis.nl/record/376602</ext-link></mixed-citation></ref><ref id="B12"><mixed-citation xmlns:xlink="http://www.w3.org/1999/xlink" xlink:type="simple"><person-group><name name-style="western"><surname>Feijen</surname><given-names>HR</given-names></name><name name-style="western"><surname>Feijen</surname><given-names>C</given-names></name></person-group> (<year>2011</year>) <article-title>On the biogeographic range of the genus <italic><tp:taxon-name><tp:taxon-name-part taxon-name-part-type="genus">Teleopsis</tp:taxon-name-part></tp:taxon-name></italic> Rondani (<tp:taxon-name><tp:taxon-name-part taxon-name-part-type="order">Diptera</tp:taxon-name-part></tp:taxon-name>: <tp:taxon-name><tp:taxon-name-part taxon-name-part-type="family">Diopsidae</tp:taxon-name-part></tp:taxon-name>), with redescription of <italic><tp:taxon-name><tp:taxon-name-part taxon-name-part-type="genus">Teleopsis</tp:taxon-name-part> <tp:taxon-name-part taxon-name-part-type="species">sykesii</tp:taxon-name-part></tp:taxon-name></italic> from India and description of a new species from Borneo.</article-title><source>Zoologische Mededelingen Leiden</source><volume>85</volume>: <fpage>141</fpage>–<lpage>159</lpage>. <ext-link xlink:type="simple" ext-link-type="uri" xlink:href="http://www.repository.naturalis.nl/document/221355">http://www.repository.naturalis.nl/document/221355</ext-link></mixed-citation></ref><ref id="B26"><mixed-citation xmlns:xlink="http://www.w3.org/1999/xlink" xlink:type="simple"><person-group><name name-style="western"><surname>Shillito</surname><given-names>JF</given-names></name></person-group> (<year>1940</year>) <article-title>Studies on <tp:taxon-name><tp:taxon-name-part taxon-name-part-type="family">Diopsidae</tp:taxon-name-part></tp:taxon-name> (<tp:taxon-name><tp:taxon-name-part taxon-name-part-type="order">Diptera</tp:taxon-name-part></tp:taxon-name>).</article-title><source>Novitates Zoologicae</source><volume>42</volume>: <fpage>147</fpage>–<lpage>163</lpage>. <ext-link xlink:type="simple" ext-link-type="uri" xlink:href="https://www.biodiversitylibrary.org/page/3331880">https://www.biodiversitylibrary.org/page/3331880</ext-link></mixed-citation></ref><ref id="B7"><mixed-citation xmlns:xlink="http://www.w3.org/1999/xlink" xlink:type="simple"><person-group><name name-style="western"><surname>Feijen</surname><given-names>HR</given-names></name></person-group> (<year>1981</year>) <article-title>A review of <italic><tp:taxon-name><tp:taxon-name-part taxon-name-part-type="genus">Diopsina</tp:taxon-name-part></tp:taxon-name></italic> Curran, 1928 (<tp:taxon-name><tp:taxon-name-part taxon-name-part-type="order">Diptera</tp:taxon-name-part></tp:taxon-name>: <tp:taxon-name><tp:taxon-name-part taxon-name-part-type="family">Diopsidae</tp:taxon-name-part></tp:taxon-name>), with a note on <italic><tp:taxon-name><tp:taxon-name-part taxon-name-part-type="genus">Cyrtodiopsis</tp:taxon-name-part></tp:taxon-name></italic>.</article-title><source>Annals of the Natal Museum</source><volume>24</volume>: <fpage>465</fpage>–<lpage>482</lpage>. <ext-link xlink:type="simple" ext-link-type="uri" xlink:href="https://journals.co.za/content/annals/24/2/AJA03040798_549">https://journals.co.za/content/annals/24/2/AJA03040798_549</ext-link></mixed-citation></ref><ref id="B1"><mixed-citation xmlns:xlink="http://www.w3.org/1999/xlink" xlink:type="simple"><person-group><name name-style="western"><surname>Baker</surname><given-names>RH</given-names></name><name name-style="western"><surname>Wilkinson</surname><given-names>GS</given-names></name></person-group> (<year>2001</year>) <article-title>Phylogenetic analysis of sexual dimorphism and eye-span allometry in stalk-eyed flies (<tp:taxon-name><tp:taxon-name-part taxon-name-part-type="family">Diopsidae</tp:taxon-name-part></tp:taxon-name>).</article-title><source>Evolution</source><volume>55</volume>: <fpage>1373</fpage>–<lpage>1385</lpage>. <ext-link xlink:type="simple" ext-link-type="doi" xlink:href="10.1111/j.0014-3820.2001.tb00659.x">https://doi.org/10.1111/j.0014-3820.2001.tb00659.x</ext-link></mixed-citation></ref><ref id="B22"><mixed-citation xmlns:xlink="http://www.w3.org/1999/xlink" xlink:type="simple"><person-group><name name-style="western"><surname>Meier</surname><given-names>R</given-names></name><name name-style="western"><surname>Baker</surname><given-names>RH</given-names></name></person-group> (<year>2002</year>) <article-title>A cladistic analysis of <tp:taxon-name><tp:taxon-name-part taxon-name-part-type="family">Diopsidae</tp:taxon-name-part></tp:taxon-name> (<tp:taxon-name><tp:taxon-name-part taxon-name-part-type="order">Diptera</tp:taxon-name-part></tp:taxon-name>) based on morphological and DNA sequence data.</article-title><source>Insect Systematics and Evolution</source><volume>33</volume>: <fpage>325</fpage>–<lpage>336</lpage>. <ext-link xlink:type="simple" ext-link-type="doi" xlink:href="10.1163/187631202X00181">https://doi.org/10.1163/187631202X00181</ext-link></mixed-citation></ref><ref id="B21"><mixed-citation xmlns:xlink="http://www.w3.org/1999/xlink" xlink:type="simple"><person-group><name name-style="western"><surname>Liu</surname><given-names>L-Q</given-names></name><name name-style="western"><surname>Wu</surname><given-names>H</given-names></name><name name-style="western"><surname>Yang</surname><given-names>D</given-names></name></person-group> (<year>2009</year>) <article-title>A review of <italic><tp:taxon-name><tp:taxon-name-part taxon-name-part-type="genus">Cyrtodiopsis</tp:taxon-name-part></tp:taxon-name></italic> Frey (<tp:taxon-name><tp:taxon-name-part taxon-name-part-type="order">Diptera</tp:taxon-name-part></tp:taxon-name>, <tp:taxon-name><tp:taxon-name-part taxon-name-part-type="family">Diopsidae</tp:taxon-name-part></tp:taxon-name>) from China.</article-title><source>Zootaxa</source><volume>2010</volume>: <fpage>57</fpage>–<lpage>68</lpage>. <ext-link xlink:type="simple" ext-link-type="doi" xlink:href="10.11646/zootaxa.2010.1.5">https://doi.org/10.11646/zootaxa.2010.1.5</ext-link></mixed-citation></ref><ref id="B28"><mixed-citation xmlns:xlink="http://www.w3.org/1999/xlink" xlink:type="simple"><person-group><name name-style="western"><surname>Steyskal</surname><given-names>G</given-names></name></person-group> (<year>1972</year>) <article-title>A catalogue of species and key to the genera of the family <tp:taxon-name><tp:taxon-name-part taxon-name-part-type="family">Diopsidae</tp:taxon-name-part></tp:taxon-name> (<tp:taxon-name><tp:taxon-name-part taxon-name-part-type="order">Diptera</tp:taxon-name-part></tp:taxon-name>: <tp:taxon-name><tp:taxon-name-part taxon-name-part-type="parvorder">Acalyptratae</tp:taxon-name-part></tp:taxon-name>).</article-title><source>Stuttgarter Beiträge zur Naturkunde, Serie A (Biologie)</source><volume>234</volume>: <fpage>1</fpage>–<lpage>20</lpage>. <ext-link xlink:type="simple" ext-link-type="uri" xlink:href="https://www.biodiversitylibrary.org/part/94956">https://www.biodiversitylibrary.org/part/94956</ext-link></mixed-citation></ref><ref id="B8"><mixed-citation xmlns:xlink="http://www.w3.org/1999/xlink" xlink:type="simple"><person-group><name name-style="western"><surname>Feijen</surname><given-names>HR</given-names></name></person-group> (<year>1989</year>) <article-title><tp:taxon-name><tp:taxon-name-part taxon-name-part-type="family">Diopsidae</tp:taxon-name-part></tp:taxon-name>. Volume IX, <tp:taxon-name><tp:taxon-name-part taxon-name-part-type="suborder">Cyclorrhapha</tp:taxon-name-part></tp:taxon-name> III (<tp:taxon-name><tp:taxon-name-part taxon-name-part-type="infraorder">Schizophora</tp:taxon-name-part></tp:taxon-name> other than <tp:taxon-name><tp:taxon-name-part taxon-name-part-type="parvorder">Calyptratae</tp:taxon-name-part></tp:taxon-name>), Part12.</article-title> In: <person-group><name name-style="western"><surname>Griffiths</surname><given-names>GCD</given-names></name></person-group> (<role>Ed.</role>) <issue-title>Flies of the Nearctic Region.</issue-title><source>Schweizerbart, Stuttgart</source>, <fpage>1</fpage>–<lpage>122</lpage>. <ext-link xlink:type="simple" ext-link-type="doi" xlink:href="10.1002/mmnd.19910380108">https://doi.org/10.1002/mmnd.19910380108</ext-link></mixed-citation></ref><ref id="B14"><mixed-citation xmlns:xlink="http://www.w3.org/1999/xlink" xlink:type="simple"><person-group><name name-style="western"><surname>Feijen</surname><given-names>HR</given-names></name><name name-style="western"><surname>Feijen</surname><given-names>C</given-names></name></person-group> (<year>2019</year>) <article-title>An annotated catalogue of the stalk-eyed flies (<tp:taxon-name><tp:taxon-name-part taxon-name-part-type="family">Diopsidae</tp:taxon-name-part></tp:taxon-name>: <tp:taxon-name><tp:taxon-name-part taxon-name-part-type="order">Diptera</tp:taxon-name-part></tp:taxon-name>) of India with description of new species in <italic><tp:taxon-name><tp:taxon-name-part taxon-name-part-type="genus">Megalabops</tp:taxon-name-part></tp:taxon-name></italic> Frey and <italic><tp:taxon-name><tp:taxon-name-part taxon-name-part-type="genus">Teleopsis</tp:taxon-name-part></tp:taxon-name></italic> Rondani.</article-title><source>Israel Journal of Entomology</source><volume>49</volume>(<issue>2</issue>): <fpage>35</fpage>–<lpage>72</lpage>. <ext-link xlink:type="simple" ext-link-type="uri" xlink:href="https://zenodo.org/record/3349984">https://zenodo.org/record/3349984</ext-link></mixed-citation></ref></ref-list></tp:taxon-treatment>
