# Supplementary material for: A revision of the genus Teleopsis Rondani (Diptera, Diopsidae) in Sri Lanka with descriptions of two new species and a review of the other stalk-eyed flies from the island
Source: Zookeys. 2020 Jul 6;946:113–51. doi: 10.3897/zookeys.946.53108 (PMC7358254; doi:10.3897/zookeys.946.53108)
Supplement: XML Treatment for Teleopsis ferruginea [file zookeys.946.53108-treatment2.xml]

<!DOCTYPE tp:taxon-treatment
  PUBLIC "-//TaxonX//DTD Taxonomic Treatment Publishing DTD v0 20100105//EN" "tax-treatment-NSO.dtd">
<tp:taxon-treatment xmlns:tp="http://www.plazi.org/taxpub"><tp:treatment-meta><kwd-group><label>Taxon classification</label><kwd><named-content xmlns:xlink="http://www.w3.org/1999/xlink" content-type="kingdom">Animalia</named-content></kwd><kwd><named-content xmlns:xlink="http://www.w3.org/1999/xlink" content-type="order">Diptera</named-content></kwd><kwd><named-content xmlns:xlink="http://www.w3.org/1999/xlink" content-type="family">Diopsidae</named-content></kwd></kwd-group><mixed-citation publication-type="journal"><person-group><name><surname>Feijen</surname><given-names>Hans R.</given-names></name><name><surname>Feijen</surname><given-names>Cobi</given-names></name></person-group><article-title>A revision of the genus <italic><tp:taxon-name><tp:taxon-name-part taxon-name-part-type="genus" reg="Teleopsis">Teleopsis</tp:taxon-name-part></tp:taxon-name></italic> Rondani (<tp:taxon-name><tp:taxon-name-part taxon-name-part-type="order">Diptera</tp:taxon-name-part></tp:taxon-name>, <tp:taxon-name><tp:taxon-name-part taxon-name-part-type="family">Diopsidae</tp:taxon-name-part></tp:taxon-name>) in Sri Lanka with descriptions of two new species and a review of the other stalk-eyed flies from the island</article-title><source>Zookeys</source><day>06</day><month>7</month><year>2020</year><volume>946</volume><fpage>113</fpage><lpage>151</lpage><pub-id pub-id-type="doi">10.3897/zookeys.946.53108</pub-id></mixed-citation></tp:treatment-meta><tp:nomenclature><tp:taxon-name><object-id xmlns:xlink="http://www.w3.org/1999/xlink" content-type="arpha" xlink:type="simple">AB6DF533-646D-59A4-87A1-2ACEF53209BF</object-id>
            <tp:taxon-name-part taxon-name-part-type="genus" reg="Teleopsis">Teleopsis</tp:taxon-name-part>
            <tp:taxon-name-part taxon-name-part-type="species" reg="ferruginea">ferruginea</tp:taxon-name-part>
          </tp:taxon-name><tp:taxon-authority>(Röder, 1893)</tp:taxon-authority><xref ref-type="fig" rid="F1">Figures 1–2</xref><xref ref-type="fig" rid="F2">, 3–6</xref><xref ref-type="fig" rid="F3">, 7</xref><xref ref-type="fig" rid="F4">, 12–16</xref><xref ref-type="fig" rid="F5">, 17</xref><xref ref-type="fig" rid="F15">, 51</xref><xref ref-type="fig" rid="F18">, 62</xref><xref ref-type="fig" rid="F19">, 63</xref><tp:nomenclature-citation-list><tp:nomenclature-citation><tp:taxon-name>
                <tp:taxon-name-part taxon-name-part-type="genus" reg="Diopsis">Diopsis</tp:taxon-name-part> <tp:taxon-name-part taxon-name-part-type="species" reg="ferruginea">ferruginea</tp:taxon-name-part></tp:taxon-name><comment>Röder, 1893: 235; Wulp 1896: 171; <xref ref-type="bibr" rid="B4">Brunetti 1907</xref>: 165; <xref ref-type="bibr" rid="B6">Descamps 1957</xref>: 18.</comment></tp:nomenclature-citation><tp:nomenclature-citation><tp:taxon-name><tp:taxon-name-part taxon-name-part-type="genus" reg="Megalabops">Megalabops</tp:taxon-name-part> <tp:taxon-name-part taxon-name-part-type="species" reg="ferruginea">ferruginea</tp:taxon-name-part></tp:taxon-name><comment>? (Röder): <xref ref-type="bibr" rid="B18">Frey 1928</xref>: 70. </comment></tp:nomenclature-citation><tp:nomenclature-citation><tp:taxon-name>
                <tp:taxon-name-part taxon-name-part-type="genus" reg="Megalabops">Megalabops</tp:taxon-name-part> <tp:taxon-name-part taxon-name-part-type="species" reg="ferruginea">ferruginea</tp:taxon-name-part></tp:taxon-name><comment>(Röder): <xref ref-type="bibr" rid="B26">Shillito 1940</xref>: 157.</comment></tp:nomenclature-citation><tp:nomenclature-citation><tp:taxon-name>
                <tp:taxon-name-part taxon-name-part-type="genus" reg="Teleopsis">Teleopsis</tp:taxon-name-part> <tp:taxon-name-part taxon-name-part-type="species" reg="ferruginea">ferruginea</tp:taxon-name-part></tp:taxon-name><comment>(Röder): <xref ref-type="bibr" rid="B28">Steyskal 1972</xref>: 11, <xref ref-type="bibr" rid="B29">1977</xref>: 34; <xref ref-type="bibr" rid="B9">Feijen 1998</xref>: 55 (record of holotype only, redescription based on “Further material” now referred to <tp:taxon-name><tp:taxon-name-part taxon-name-part-type="genus" reg="Teleopsis">Teleopsis</tp:taxon-name-part> <tp:taxon-name-part taxon-name-part-type="species" reg="sorora">sorora</tp:taxon-name-part></tp:taxon-name> sp. nov.).</comment></tp:nomenclature-citation><tp:nomenclature-citation><tp:taxon-name><tp:taxon-name-part taxon-name-part-type="genus" reg="Teleopsis">Teleopsis</tp:taxon-name-part> <tp:taxon-name-part taxon-name-part-type="species" reg="ferruginea">ferruginea</tp:taxon-name-part></tp:taxon-name><comment> Not: Curran, 1936: 2 (= <tp:taxon-name><tp:taxon-name-part taxon-name-part-type="genus" reg="Cyrtodiopsis">Cyrtodiopsis</tp:taxon-name-part> <tp:taxon-name-part taxon-name-part-type="species" reg="currani">currani</tp:taxon-name-part></tp:taxon-name> Shillito, 1940). </comment></tp:nomenclature-citation><tp:nomenclature-citation><tp:taxon-name><tp:taxon-name-part taxon-name-part-type="genus" reg="Teleopsis">Teleopsis</tp:taxon-name-part> <tp:taxon-name-part taxon-name-part-type="species" reg="ferruginea">ferruginea</tp:taxon-name-part></tp:taxon-name><comment> Not: <xref ref-type="bibr" rid="B19">Kotrba et al. 2013</xref>: 190 (= <tp:taxon-name><tp:taxon-name-part taxon-name-part-type="genus" reg="Teleopsis">Teleopsis</tp:taxon-name-part> <tp:taxon-name-part taxon-name-part-type="species" reg="sorora">sorora</tp:taxon-name-part></tp:taxon-name> sp. nov.). </comment></tp:nomenclature-citation></tp:nomenclature-citation-list></tp:nomenclature><tp:treatment-sec sec-type="type material" id="SECID0E15AE"><title>Type material.</title><p><bold><italic>Holotype</italic></bold>, ♀, [Sri Lanka], Ceylon meridionalis [South Sri Lanka], v.1889, H. Fruhstorfer (<named-content xmlns:xlink="http://www.w3.org/1999/xlink" content-type="dwc:institutional_code" xlink:type="simple">MLUH</named-content>).</p></tp:treatment-sec><tp:treatment-sec sec-type="material" id="SECID0EK6AE"><title>Material studied.</title><p>Holotype ♀; 2 ♂, Uva, Lunugala, [<named-content xmlns:xlink="http://www.w3.org/1999/xlink" content-type="dwc:verbatimCoordinates" xlink:type="simple"><named-content content-type="geo-json" specific-use="{&#34;type&#34;:&#34;Point&#34;,&#34;coordinates&#34;:[81.201667,7.040556]}" id="NCID0ET6AE" xlink:type="simple">7°2'26"N, 81°12'06"E</named-content></named-content>, ~760 m], 25.ix.[19]53, F. Keiser (<named-content xmlns:xlink="http://www.w3.org/1999/xlink" content-type="dwc:institutional_code" xlink:type="simple">NHMB</named-content>).</p></tp:treatment-sec><tp:treatment-sec sec-type="diagnosis" id="SECID0E46AE"><title>Diagnosis.</title><p><italic><tp:taxon-name><tp:taxon-name-part taxon-name-part-type="genus" reg="Teleopsis">Teleopsis</tp:taxon-name-part> <tp:taxon-name-part taxon-name-part-type="species" reg="ferruginea">ferruginea</tp:taxon-name-part></tp:taxon-name></italic> can be recognised by its size, slender habitus, bareness, wing pattern (apical infuscation, three crossbands, broad preapical crossband, irregular central crossband with darker patches along veins, irregular narrow basal crossband, two small pale spots between basal and central crossbands, two distinct clear spots between central and preapical crossbands), wing mostly covered by microtrichia except for bare spots on basal third, small, setula-like inner vertical seta 0.5× the stalk diameter, outer vertical seta 1.4× stalk diameter, tiny base of inner vertical seta, no facial teeth, pollinose collar, reddish brown, thinly pollinose scutum and scutellum, ratio scutellar spine/scutellum ~ 2.8, moderately incrassate front femora with around 44–60 (♂) tubercles, large glossy spot laterally on terga 1 and 2, abdomen brown with dark parts of terga 3–5 forming a black circle, pair of pollinose spots on tergum 3, left male spiracle 7 in lateral slit of synsternum, right spiracle 7 in synsternum, articulate surstyli very small, apically rounded (as long as wide in lateral view), surstyli without microtrichia, large male cerci apically pointed (ratio length/width 1.6), anterior arm of phallapodeme quite straight, only slightly curving downward anteriorly, ratio eye span/body length 0.81 in ♀, 0.85 and 1.01 in ♂, and assumed sexual dimorphism with regard to eye span of ~ 0.8. <italic><tp:taxon-name><tp:taxon-name-part taxon-name-part-type="genus" reg="Teleopsis">Teleopsis</tp:taxon-name-part> <tp:taxon-name-part taxon-name-part-type="species" reg="ferruginea">ferruginea</tp:taxon-name-part></tp:taxon-name></italic> can be considered the sister species of <italic><tp:taxon-name><tp:taxon-name-part taxon-name-part-type="genus" reg="Teleopsis">T.</tp:taxon-name-part> <tp:taxon-name-part taxon-name-part-type="species" reg="sorora">sorora</tp:taxon-name-part></tp:taxon-name></italic> sp. nov. and gives its name to the <italic><tp:taxon-name><tp:taxon-name-part taxon-name-part-type="genus" reg="Teleopsis">T.</tp:taxon-name-part> <tp:taxon-name-part taxon-name-part-type="species" reg="ferruginea">ferruginea</tp:taxon-name-part></tp:taxon-name></italic> species group.</p></tp:treatment-sec><tp:treatment-sec sec-type="description" id="SECID0EQBAG"><title>Description.</title><p><bold><italic>Measurements</italic>.</bold> Body length holotype ♀ 6.3 mm (estimate, specimen is teneral, see Fig. <xref ref-type="fig" rid="F1">1</xref>), 2 ♂ respectively 4.8 and 6.8 mm; eye span holotype 5.1 mm, 2 ♂ 5.6 and 6.8 mm; wing length holotype 4.8 mm, 2 ♂ 4.0 and 4.8 mm; length of scutellar spine holotype 1.24 mm, 2 ♂ 0.96 and 1.25 mm.</p><fig id="F1" position="float" orientation="portrait"><object-id xmlns:xlink="http://www.w3.org/1999/xlink" content-type="doi" xlink:type="simple">10.3897/zookeys.946.53108.figures1-2</object-id><object-id xmlns:xlink="http://www.w3.org/1999/xlink" content-type="arpha" xlink:type="simple">70E4BA72-672A-5C0B-832C-23BDB76703C7</object-id><label>Figures 1, 2.</label><caption><p><italic><tp:taxon-name><tp:taxon-name-part taxon-name-part-type="genus" reg="Teleopsis">Teleopsis</tp:taxon-name-part> <tp:taxon-name-part taxon-name-part-type="species" reg="ferruginea">ferruginea</tp:taxon-name-part></tp:taxon-name></italic>, ♀, holotype <bold>1</bold> habitus, dorsal view <bold>2</bold> head, anterior view. Scale bars: 1 mm.</p></caption><graphic xmlns:xlink="http://www.w3.org/1999/xlink" xlink:href="zookeys-946-113-g001.jpg" position="float" orientation="portrait" xlink:type="simple" id="oo_429433.jpg"><uri content-type="original_file" xlink:type="simple">https://binary.pensoft.net/fig/429433</uri></graphic></fig><p><bold><italic>Head</italic>.</bold> Central part glossy dark brown, almost black (Figs <xref ref-type="fig" rid="F1">2</xref>, <xref ref-type="fig" rid="F2">3</xref>), face laterally with some very fine pollinosity; frons (Figs <xref ref-type="fig" rid="F1">2</xref>, <xref ref-type="fig" rid="F2">3</xref>) very smooth, surrounded by simple, semi-circular ridge; arcuate groove thin and concolourous; face very smooth, no facial teeth, lateroventral corners rounded, almost bare, a few tiny pale setulae; eye span in holotype ♀ small (19% shorter than body length) and small to medium-sized in the two males (15% shorter than body length in the small male and 1% longer than body length in the large male); probably moderate rate of dimorphism in eye span, comparison of the three data points with the graph for <italic><tp:taxon-name><tp:taxon-name-part taxon-name-part-type="genus" reg="Teleopsis">T.</tp:taxon-name-part> <tp:taxon-name-part taxon-name-part-type="species" reg="sorora">sorora</tp:taxon-name-part></tp:taxon-name></italic> sp. nov. (see Fig. <xref ref-type="fig" rid="F15">51</xref>) indicates a D of around 0.8; stalks brown, broad apical parts blackish, dorsal part of stalks pollinose; inner vertical seta small and setula-like in the ♀, just more than 0.5× the diameter of the stalk, in the two ♂ the inner vertical seta is likely to be broken off, base of inner vertical seta small, just more than 0.1× the stalk diameter; outer vertical seta 1.4× stalk diameter.</p><p><bold><italic>Thorax</italic>.</bold> Collar brown pollinose, but anteriorly and laterally more blackish brown; scutum, scutellum and scutellar spines reddish brown (ferruginous), thinly pollinose (Figs <xref ref-type="fig" rid="F1">1</xref>, <xref ref-type="fig" rid="F2">4</xref>); pleura glossy brown, only some pollinosity on anterior and posterior margins; supra-alar spines (Figs <xref ref-type="fig" rid="F1">1</xref>, <xref ref-type="fig" rid="F2">4</xref>) glossy brown, almost 3× as long as pleurotergal spines, dorsolaterally directed; scutellar spines almost straight, diverging under an angle of about 75° (Figs <xref ref-type="fig" rid="F1">1</xref>, <xref ref-type="fig" rid="F2">4</xref>), ratio scutellar spine/scutellum in holotype ♀ 2.76, in the small ♂ 2.67 and in the large ♂ 2.89, ratio scutellar spine/body length in holotype 0.20, in small ♂ 0.17 and in large ♂ 0.19; pleurotergal spines pollinose, medium-sized and blunt, posterolaterally directed; apical seta small (13% of length of scutellar spine in holotype, partly broken off in ♂); tiny white setulae on thorax, scutellar spines without warts, only with tiny setulae.</p><fig id="F2" position="float" orientation="portrait"><object-id xmlns:xlink="http://www.w3.org/1999/xlink" content-type="doi" xlink:type="simple">10.3897/zookeys.946.53108.figures3-6</object-id><object-id xmlns:xlink="http://www.w3.org/1999/xlink" content-type="arpha" xlink:type="simple">141E7F58-9484-5D23-8ACF-439AE4CBC159</object-id><label>Figures 3–6.</label><caption><p><italic><tp:taxon-name><tp:taxon-name-part taxon-name-part-type="genus" reg="Teleopsis">Teleopsis</tp:taxon-name-part> <tp:taxon-name-part taxon-name-part-type="species" reg="ferruginea">ferruginea</tp:taxon-name-part></tp:taxon-name></italic>, ♂, Lunugala <bold>3</bold> head, anterior view <bold>4</bold> thorax, dorsal view <bold>5</bold> abdomen, dorsal view <bold>6</bold> habitus, lateral view (<bold>3, 5</bold> larger ♂, <bold>4, 6</bold> smaller ♂). Scale bars: 1 mm.</p></caption><graphic xmlns:xlink="http://www.w3.org/1999/xlink" xlink:href="zookeys-946-113-g002.jpg" position="float" orientation="portrait" xlink:type="simple" id="oo_429434.jpg"><uri content-type="original_file" xlink:type="simple">https://binary.pensoft.net/fig/429434</uri></graphic></fig><p><bold><italic>Wing</italic>.</bold> Irrorated with three crossbands (Figs <xref ref-type="fig" rid="F1">1</xref>, <xref ref-type="fig" rid="F3">7</xref>); apex (apical 6% of wing) distinctly infuscated, infuscated area linked to preapical band along veins and wing edge; preapical band broad, almost uniformly dark, posteriorly slightly paler, broadly linked tocentral crossband in cell r4+5, slightly extending into cells r2+3 and m; two clear spots in between the central and preapical bands, one in cells r1 and r2+3, and one basally in cell m1; broad, but irregular central crossband including crossveins r-m and dm-m, darker in cell r1 and around veins R4+5 and M4; irregular basal band narrow, darker in cell r1 and around vein M4, several connections to central band, giving two pale spots in cell br and cell m4, a vague dark stripe running from cell cua to the pale spot in cell m4; cell r4+5 narrower basally and apically; vein M4 from crossvein dm-m onward turning downward and reaching till more than three-quarters of the distance to the wing edge; glabrous basal areas including basal half of cell c, tiny basal spot in cell r1, basal half of cell br, basal quarter of cell bm+dm except for posterior edge, and posterior half of cell cua.</p><fig id="F3" position="float" orientation="portrait"><object-id xmlns:xlink="http://www.w3.org/1999/xlink" content-type="doi" xlink:type="simple">10.3897/zookeys.946.53108.figures7-11</object-id><object-id xmlns:xlink="http://www.w3.org/1999/xlink" content-type="arpha" xlink:type="simple">E8A1BC4E-5445-5B8F-8DED-62F47D78FEEA</object-id><label>Figures 7–11.</label><caption><p>Dorsal view of <italic><tp:taxon-name><tp:taxon-name-part taxon-name-part-type="genus" reg="Teleopsis">Teleopsis</tp:taxon-name-part></tp:taxon-name></italic> wings <bold>7</bold><italic><tp:taxon-name><tp:taxon-name-part taxon-name-part-type="genus" reg="Teleopsis">T.</tp:taxon-name-part> <tp:taxon-name-part taxon-name-part-type="species" reg="ferruginea">ferruginea</tp:taxon-name-part></tp:taxon-name></italic>, ♂, Lunugala <bold>8</bold><italic><tp:taxon-name><tp:taxon-name-part taxon-name-part-type="genus" reg="Teleopsis">T.</tp:taxon-name-part> <tp:taxon-name-part taxon-name-part-type="species" reg="sorora">sorora</tp:taxon-name-part></tp:taxon-name></italic> sp. nov., ♂, paratype, Roseneath <bold>9</bold><italic><tp:taxon-name><tp:taxon-name-part taxon-name-part-type="genus" reg="Teleopsis">T.</tp:taxon-name-part> <tp:taxon-name-part taxon-name-part-type="species" reg="krombeini">krombeini</tp:taxon-name-part></tp:taxon-name></italic>, ♂, paratype, Thawalamtenne <bold>10</bold><italic><tp:taxon-name><tp:taxon-name-part taxon-name-part-type="genus" reg="Teleopsis">T.</tp:taxon-name-part> <tp:taxon-name-part taxon-name-part-type="species" reg="maculata">maculata</tp:taxon-name-part></tp:taxon-name></italic>, ♂, paratype, Hakgala <bold>11</bold><italic><tp:taxon-name><tp:taxon-name-part taxon-name-part-type="genus" reg="Teleopsis">T.</tp:taxon-name-part> <tp:taxon-name-part taxon-name-part-type="species" reg="neglecta">neglecta</tp:taxon-name-part></tp:taxon-name></italic> sp. nov., unknown sex, paratype, Pundaluoya. Scale bars: 0.5 mm.</p></caption><graphic xmlns:xlink="http://www.w3.org/1999/xlink" xlink:href="zookeys-946-113-g003.jpg" position="float" orientation="portrait" xlink:type="simple" id="oo_429435.jpg"><uri content-type="original_file" xlink:type="simple">https://binary.pensoft.net/fig/429435</uri></graphic></fig><p><bold><italic>Legs</italic></bold>. Front leg with brown coxa, trochanter and femur, coxa glossy on outer side and pollinose on inner side, femur pollinose with vague darker spot on outer side, tibia and basal half of metatarsus blackish brown, remainder of tarsus very pale brown; mid leg and hind leg brown, hind femur and hind tibia dark brown; femur 1 (Figs <xref ref-type="fig" rid="F1">1</xref>, <xref ref-type="fig" rid="F2">6</xref>) moderately incrassate (ratio of length/width in ♀ 4.7 and in both ♂ 4.5), tubercles on distal three-quarters of ventral side, inner row in ♀ with 23 tubercles and in ♂ with 28.5 ± <abbrev xmlns:xlink="http://www.w3.org/1999/xlink" xlink:title="Standard Error" id="ABBRID0EXJAG" xlink:type="simple">SE</abbrev> 2.6tubercles (range 24–34, <italic>N</italic> = 4), outer row in ♀ with 20 tubercles (range 19–21) and in ♂ with 23.0 ± 1.7 tubercles (range 20–26, <italic>N</italic> = 4), in both rows a few double tubercles.</p><p><bold><italic>Preabdomen</italic>.</bold> Terga 1 and 2 and base of tergum 3 brown, remainder of tergum 3, terga 4, 5 and 6 blackish, the dark parts of terga 3–5 forming a black circle (Figs <xref ref-type="fig" rid="F2">5</xref>, <xref ref-type="fig" rid="F2">6</xref>); terga thinly pollinose, a glossy lateral spot on tergum 1 and basal half of tergum 2, anterolaterally on tergum 3 a pair of densely pollinose spots; seam between terga 2 and 3 not very distinct; sternum 1 and intersclerite brown, sternum 1 more glossy basally, other sterna pale yellowish brown, pollinose; basal half of sternum 1 seamlessly fused to tergum 1; spiracle 1 in tergum; intersclerite posteriorly connected to sternum 2 (Fig. <xref ref-type="fig" rid="F4">12</xref>), sternum 2 narrow and long, slightly broadening posteriorly; rectangular sternum 3 slightly broader than sternum 2, sternum 4 again slightly broader and more or less rectangular (Fig. <xref ref-type="fig" rid="F4">12</xref>).</p><fig id="F4" position="float" orientation="portrait"><object-id xmlns:xlink="http://www.w3.org/1999/xlink" content-type="doi" xlink:type="simple">10.3897/zookeys.946.53108.figures12-16</object-id><object-id xmlns:xlink="http://www.w3.org/1999/xlink" content-type="arpha" xlink:type="simple">BC2C81FE-4035-5E3F-BF7C-94EB1DE6E79E</object-id><label>Figures 12–16.</label><caption><p><italic><tp:taxon-name><tp:taxon-name-part taxon-name-part-type="genus" reg="Teleopsis">Teleopsis</tp:taxon-name-part> <tp:taxon-name-part taxon-name-part-type="species" reg="ferruginea">ferruginea</tp:taxon-name-part></tp:taxon-name></italic> ♂, Lunugala <bold>12</bold> six basal abdominal segments, ventral view (note absence of sternum 6) <bold>13</bold> epandrium with surstyli and cerci, posterior view <bold>14</bold> phallapodeme and aedeagus, lateral view <bold>15</bold> ejaculatory apodeme and sac <bold>16</bold> synsternum 7+8, natural, curved state in dorso-anterior view and stretched state in ventral view. Scale bars: 0.5 mm (<bold>12</bold>); 0.1 mm (<bold>13–16</bold>).</p></caption><graphic xmlns:xlink="http://www.w3.org/1999/xlink" xlink:href="zookeys-946-113-g004.jpg" position="float" orientation="portrait" xlink:type="simple" id="oo_429436.jpg"><uri content-type="original_file" xlink:type="simple">https://binary.pensoft.net/fig/429436</uri></graphic></fig><p><bold><italic>Female postabdomen</italic>.</bold> Given the teneral and damaged state (Fig. <xref ref-type="fig" rid="F1">1</xref>) of the abdomen of the holotype ♀, it was decided not to dissect the abdomen.</p><p><bold><italic>Male postabdomen</italic>.</bold> Strongly deflexed, sternum 5 represented by two very small, strongly sclerotised sclerites (Fig. <xref ref-type="fig" rid="F4">12</xref>), sternum 6 hardly discernible: synsternum 7+8 (Fig. <xref ref-type="fig" rid="F4">16</xref>, on the left the natural, curved position and at right the flattened shape); left spiracle 7 in vague lateral slit of synsternum, right spiracle 7 in synsternum at anterior edge; epandrium (Fig. <xref ref-type="fig" rid="F4">13</xref>) rounded, covered with microtrichia and about 11 pairs of setulae, anterior section largely separated; surstyli articulate, very small, apically rounded, in lateral view symmetrical and rounded, ratio length/width 1.0 (Fig. <xref ref-type="fig" rid="F5">17</xref>), no microtrichia, at apical edge 10 setulae, setulae about 1.5 times as long as surstylus; surstyli just connected to lateral side of cerci, not interconnected via processus longi; cerci large, apically pointed towards the meson (Fig. <xref ref-type="fig" rid="F4">13</xref>), ratio length/width 1.6, widest subapically, covered with microtrichia and about 20 setulae; phallapodeme (Fig. <xref ref-type="fig" rid="F4">14</xref>) quite straight, anterior arm slightly curving downward anteriorly, anteriorly rounded, anterior arm marginally longer than posterior arm, posterior arm bifurcated, vane not very broad; aedeagus a complicated open structure of sclerites and membranes (Fig. <xref ref-type="fig" rid="F4">14</xref>), rather long “male genital process” sticking out from apex (for terminology see <xref ref-type="bibr" rid="B19">Kotrba et al. 2013</xref>); ejaculatory apodeme wedge-shaped (Fig. <xref ref-type="fig" rid="F4">15</xref>).</p><fig id="F5" position="float" orientation="portrait"><object-id xmlns:xlink="http://www.w3.org/1999/xlink" content-type="doi" xlink:type="simple">10.3897/zookeys.946.53108.figures17-21</object-id><object-id xmlns:xlink="http://www.w3.org/1999/xlink" content-type="arpha" xlink:type="simple">CEA758B2-3D03-52B6-BE72-56553B166E34</object-id><label>Figures 17–21.</label><caption><p>Lateral view of <italic><tp:taxon-name><tp:taxon-name-part taxon-name-part-type="genus" reg="Teleopsis">Teleopsis</tp:taxon-name-part></tp:taxon-name></italic> surstyli <bold>17</bold><italic><tp:taxon-name><tp:taxon-name-part taxon-name-part-type="genus" reg="Teleopsis">T.</tp:taxon-name-part> <tp:taxon-name-part taxon-name-part-type="species" reg="ferruginea">ferruginea</tp:taxon-name-part></tp:taxon-name></italic>, Lunugala <bold>18</bold><italic><tp:taxon-name><tp:taxon-name-part taxon-name-part-type="genus" reg="Teleopsis">T.</tp:taxon-name-part> <tp:taxon-name-part taxon-name-part-type="species" reg="sorora">sorora</tp:taxon-name-part></tp:taxon-name></italic> sp. nov., paratype, Udawattakele <bold>19</bold><italic><tp:taxon-name><tp:taxon-name-part taxon-name-part-type="genus" reg="Teleopsis">T.</tp:taxon-name-part> <tp:taxon-name-part taxon-name-part-type="species" reg="krombeini">krombeini</tp:taxon-name-part></tp:taxon-name></italic>, paratype, Thawalamtenne <bold>20</bold><italic><tp:taxon-name><tp:taxon-name-part taxon-name-part-type="genus" reg="Teleopsis">T.</tp:taxon-name-part> <tp:taxon-name-part taxon-name-part-type="species" reg="maculata">maculata</tp:taxon-name-part></tp:taxon-name></italic>, paratype, Hakgala <bold>21</bold><italic><tp:taxon-name><tp:taxon-name-part taxon-name-part-type="genus" reg="Teleopsis">T.</tp:taxon-name-part> <tp:taxon-name-part taxon-name-part-type="species" reg="neglecta">neglecta</tp:taxon-name-part></tp:taxon-name></italic> sp. nov., holotype, Pundaluoya. Scale bar: 0.1 mm (all drawn to the same scale).</p></caption><graphic xmlns:xlink="http://www.w3.org/1999/xlink" xlink:href="zookeys-946-113-g005.jpg" position="float" orientation="portrait" xlink:type="simple" id="oo_429437.jpg"><uri content-type="original_file" xlink:type="simple">https://binary.pensoft.net/fig/429437</uri></graphic></fig></tp:treatment-sec><tp:treatment-sec sec-type="distribution" id="SECID0EMQAG"><title>Distribution.</title><p><italic><tp:taxon-name><tp:taxon-name-part taxon-name-part-type="genus" reg="Teleopsis">Teleopsis</tp:taxon-name-part> <tp:taxon-name-part taxon-name-part-type="species" reg="ferruginea">ferruginea</tp:taxon-name-part></tp:taxon-name></italic> occurs in the Uva Province in south-eastern Sri Lanka. The holotype originates from southern Sri Lanka.</p></tp:treatment-sec><tp:treatment-sec><!--Section generated to contain objects referenced in tp:taxon-treatment.--><fig id="F15" position="float" orientation="portrait"><object-id xmlns:xlink="http://www.w3.org/1999/xlink" content-type="doi" xlink:type="simple">10.3897/zookeys.946.53108.figure51</object-id><object-id xmlns:xlink="http://www.w3.org/1999/xlink" content-type="arpha" xlink:type="simple">50B2170C-E95F-55B6-A66B-14C8F2AB590E</object-id><label>Figure 51.</label><caption><p><italic><tp:taxon-name><tp:taxon-name-part taxon-name-part-type="genus" reg="Teleopsis">Teleopsis</tp:taxon-name-part> <tp:taxon-name-part taxon-name-part-type="species" reg="sorora">sorora</tp:taxon-name-part></tp:taxon-name></italic> sp. nov., eye span plotted against body length. For comparison, the three data points for <italic><tp:taxon-name><tp:taxon-name-part taxon-name-part-type="genus" reg="Teleopsis">Teleopsis</tp:taxon-name-part> <tp:taxon-name-part taxon-name-part-type="species" reg="ferruginea">ferruginea</tp:taxon-name-part></tp:taxon-name></italic> are also indicated.</p></caption><graphic xmlns:xlink="http://www.w3.org/1999/xlink" xlink:href="zookeys-946-113-g015.jpg" position="float" orientation="portrait" xlink:type="simple" id="oo_429447.jpg"><uri content-type="original_file" xlink:type="simple">https://binary.pensoft.net/fig/429447</uri></graphic></fig><fig id="F18" position="float" orientation="portrait"><object-id xmlns:xlink="http://www.w3.org/1999/xlink" content-type="doi" xlink:type="simple">10.3897/zookeys.946.53108.figure62</object-id><object-id xmlns:xlink="http://www.w3.org/1999/xlink" content-type="arpha" xlink:type="simple">A87D2748-7BB1-5988-A9F0-2EFCB7D4F3C0</object-id><label>Figure 62.</label><caption><p>Eye span plotted against body length for the males of the five Sri Lankan <italic><tp:taxon-name><tp:taxon-name-part taxon-name-part-type="genus" reg="Teleopsis">Teleopsis</tp:taxon-name-part></tp:taxon-name></italic> showing the difference in allometric slopes between the dimorphic <italic><tp:taxon-name><tp:taxon-name-part taxon-name-part-type="genus" reg="Teleopsis">T.</tp:taxon-name-part> <tp:taxon-name-part taxon-name-part-type="species" reg="sorora">sorora</tp:taxon-name-part></tp:taxon-name></italic> sp. nov., <italic><tp:taxon-name><tp:taxon-name-part taxon-name-part-type="genus" reg="Teleopsis">T.</tp:taxon-name-part> <tp:taxon-name-part taxon-name-part-type="species" reg="krombeini">krombeini</tp:taxon-name-part></tp:taxon-name></italic> and <italic><tp:taxon-name><tp:taxon-name-part taxon-name-part-type="genus" reg="Teleopsis">T.</tp:taxon-name-part> <tp:taxon-name-part taxon-name-part-type="species" reg="ferruginea">ferruginea</tp:taxon-name-part></tp:taxon-name></italic> and the few data points for the monomorphic <italic><tp:taxon-name><tp:taxon-name-part taxon-name-part-type="genus" reg="Teleopsis">T.</tp:taxon-name-part> <tp:taxon-name-part taxon-name-part-type="species" reg="maculata">maculata</tp:taxon-name-part></tp:taxon-name></italic> and <italic><tp:taxon-name><tp:taxon-name-part taxon-name-part-type="genus" reg="Teleopsis">T.</tp:taxon-name-part> <tp:taxon-name-part taxon-name-part-type="species" reg="neglecta">neglecta</tp:taxon-name-part></tp:taxon-name></italic> sp. nov.</p></caption><graphic xmlns:xlink="http://www.w3.org/1999/xlink" xlink:href="zookeys-946-113-g018.jpg" position="float" orientation="portrait" xlink:type="simple" id="oo_429450.jpg"><uri content-type="original_file" xlink:type="simple">https://binary.pensoft.net/fig/429450</uri></graphic></fig><fig id="F19" position="float" orientation="portrait"><object-id xmlns:xlink="http://www.w3.org/1999/xlink" content-type="doi" xlink:type="simple">10.3897/zookeys.946.53108.figure63</object-id><object-id xmlns:xlink="http://www.w3.org/1999/xlink" content-type="arpha" xlink:type="simple">C8B2BB01-2628-5664-BBB5-666B1628ADE6</object-id><label>Figure 63.</label><caption><p>Eye span plotted against body length for the females of three dimorphic species <italic><tp:taxon-name><tp:taxon-name-part taxon-name-part-type="genus" reg="Teleopsis">T.</tp:taxon-name-part> <tp:taxon-name-part taxon-name-part-type="species" reg="sorora">sorora</tp:taxon-name-part></tp:taxon-name></italic> sp. nov., <italic><tp:taxon-name><tp:taxon-name-part taxon-name-part-type="genus" reg="Teleopsis">T.</tp:taxon-name-part> <tp:taxon-name-part taxon-name-part-type="species" reg="krombeini">krombeini</tp:taxon-name-part></tp:taxon-name></italic> and <italic><tp:taxon-name><tp:taxon-name-part taxon-name-part-type="genus" reg="Teleopsis">T.</tp:taxon-name-part> <tp:taxon-name-part taxon-name-part-type="species" reg="ferruginea">ferruginea</tp:taxon-name-part></tp:taxon-name></italic> and the few data points for males of the monomorphic species <italic><tp:taxon-name><tp:taxon-name-part taxon-name-part-type="genus" reg="Teleopsis">T.</tp:taxon-name-part> <tp:taxon-name-part taxon-name-part-type="species" reg="maculata">maculata</tp:taxon-name-part></tp:taxon-name></italic> and <italic><tp:taxon-name><tp:taxon-name-part taxon-name-part-type="genus" reg="Teleopsis">T.</tp:taxon-name-part> <tp:taxon-name-part taxon-name-part-type="species" reg="neglecta">neglecta</tp:taxon-name-part></tp:taxon-name></italic> sp. nov. Note the similarity in allometric slopes.</p></caption><graphic xmlns:xlink="http://www.w3.org/1999/xlink" xlink:href="zookeys-946-113-g019.jpg" position="float" orientation="portrait" xlink:type="simple" id="oo_429451.jpg"><uri content-type="original_file" xlink:type="simple">https://binary.pensoft.net/fig/429451</uri></graphic></fig></tp:treatment-sec><ref-list><ref id="B4"><mixed-citation xmlns:xlink="http://www.w3.org/1999/xlink" xlink:type="simple"><person-group><name name-style="western"><surname>Brunetti</surname><given-names>E</given-names></name></person-group> (<year>1907</year>) <article-title>Notes on Oriental <tp:taxon-name><tp:taxon-name-part taxon-name-part-type="order">Diptera</tp:taxon-name-part></tp:taxon-name>. I. Note on <italic><tp:taxon-name><tp:taxon-name-part taxon-name-part-type="genus">Sphyracephala</tp:taxon-name-part> <tp:taxon-name-part taxon-name-part-type="species">hearseyana</tp:taxon-name-part></tp:taxon-name></italic> Westwood, with a list of the Oriental species of <tp:taxon-name>Diopsinae</tp:taxon-name>.</article-title><source>Records of the Indian Museum</source><volume>1</volume>: <fpage>163</fpage>–<lpage>166</lpage>. <ext-link xlink:type="simple" ext-link-type="uri" xlink:href="http://faunaofindia.nic.in/php/records/toc.php?vol=001%26part=02">http://faunaofindia.nic.in/php/records/toc.php?vol=001&amp;part=02</ext-link></mixed-citation></ref><ref id="B6"><mixed-citation xmlns:xlink="http://www.w3.org/1999/xlink" xlink:type="simple"><person-group><name name-style="western"><surname>Descamps</surname><given-names>M</given-names></name></person-group> (<year>1957</year>) <article-title>Recherches morphologiques et biologiques sur les <tp:taxon-name><tp:taxon-name-part taxon-name-part-type="family">Diopsidae</tp:taxon-name-part></tp:taxon-name> du Nord-Cameroun.</article-title><source>Ministère de la France d’Outre-Mer, Direction de l’Agriculture, de l’Élevage et des Forêts, Section Technique d’Agriculture Tropicale, Bulletin Scientifique</source><volume>7</volume>: <fpage>1</fpage>–<lpage>154</lpage>. <ext-link xlink:type="simple" ext-link-type="uri" xlink:href="https://gallica.bnf.fr/ark:/12148/bpt6k9743074v/f8.image.texteImage">https://gallica.bnf.fr/ark:/12148/bpt6k9743074v/f8.image.texteImage</ext-link></mixed-citation></ref><ref id="B18"><mixed-citation xmlns:xlink="http://www.w3.org/1999/xlink" xlink:type="simple"><person-group><name name-style="western"><surname>Frey</surname><given-names>R</given-names></name></person-group> (<year>1928</year>) <article-title>Philippinische Dipteren. V. Fam. <tp:taxon-name><tp:taxon-name-part taxon-name-part-type="family">Diopsidae</tp:taxon-name-part></tp:taxon-name>.</article-title><source>Notulae Entomologicae, Helsingfors</source><volume>8</volume>: <fpage>69</fpage>–<lpage>77</lpage>. <ext-link xlink:type="simple" ext-link-type="uri" xlink:href="https://archive.org/details/notulae-entomologicae-300014_08_1928_a">https://archive.org/details/notulae-entomologicae-300014_08_1928_a</ext-link></mixed-citation></ref><ref id="B26"><mixed-citation xmlns:xlink="http://www.w3.org/1999/xlink" xlink:type="simple"><person-group><name name-style="western"><surname>Shillito</surname><given-names>JF</given-names></name></person-group> (<year>1940</year>) <article-title>Studies on <tp:taxon-name><tp:taxon-name-part taxon-name-part-type="family">Diopsidae</tp:taxon-name-part></tp:taxon-name> (<tp:taxon-name><tp:taxon-name-part taxon-name-part-type="order">Diptera</tp:taxon-name-part></tp:taxon-name>).</article-title><source>Novitates Zoologicae</source><volume>42</volume>: <fpage>147</fpage>–<lpage>163</lpage>. <ext-link xlink:type="simple" ext-link-type="uri" xlink:href="https://www.biodiversitylibrary.org/page/3331880">https://www.biodiversitylibrary.org/page/3331880</ext-link></mixed-citation></ref><ref id="B28"><mixed-citation xmlns:xlink="http://www.w3.org/1999/xlink" xlink:type="simple"><person-group><name name-style="western"><surname>Steyskal</surname><given-names>G</given-names></name></person-group> (<year>1972</year>) <article-title>A catalogue of species and key to the genera of the family <tp:taxon-name><tp:taxon-name-part taxon-name-part-type="family">Diopsidae</tp:taxon-name-part></tp:taxon-name> (<tp:taxon-name><tp:taxon-name-part taxon-name-part-type="order">Diptera</tp:taxon-name-part></tp:taxon-name>: <tp:taxon-name><tp:taxon-name-part taxon-name-part-type="parvorder">Acalyptratae</tp:taxon-name-part></tp:taxon-name>).</article-title><source>Stuttgarter Beiträge zur Naturkunde, Serie A (Biologie)</source><volume>234</volume>: <fpage>1</fpage>–<lpage>20</lpage>. <ext-link xlink:type="simple" ext-link-type="uri" xlink:href="https://www.biodiversitylibrary.org/part/94956">https://www.biodiversitylibrary.org/part/94956</ext-link></mixed-citation></ref><ref id="B29"><mixed-citation xmlns:xlink="http://www.w3.org/1999/xlink" xlink:type="simple"><person-group><name name-style="western"><surname>Steyskal</surname><given-names>G</given-names></name></person-group> (<year>1977</year>) <article-title>Family <tp:taxon-name><tp:taxon-name-part taxon-name-part-type="family">Diopsidae</tp:taxon-name-part></tp:taxon-name>.</article-title> In: <person-group><name name-style="western"><surname>Delfinado</surname><given-names>M</given-names></name><name name-style="western"><surname>Hardy</surname><given-names>DE</given-names></name></person-group> (<role>Eds</role>) <issue-title>A catalog of the Diptera of the Oriental Region.</issue-title><source>3. University of Hawaii Press, Honolulu</source>, <fpage>32</fpage>–<lpage>36</lpage>. <ext-link xlink:type="simple" ext-link-type="doi" xlink:href="10.1002/mmnd.19780250411">https://doi.org/10.1002/mmnd.19780250411</ext-link></mixed-citation></ref><ref id="B9"><mixed-citation xmlns:xlink="http://www.w3.org/1999/xlink" xlink:type="simple"><person-group><name name-style="western"><surname>Feijen</surname><given-names>HR</given-names></name></person-group> (<year>1998</year>) <article-title><italic><tp:taxon-name><tp:taxon-name-part taxon-name-part-type="genus">Teleopsis</tp:taxon-name-part></tp:taxon-name></italic> Rondani (<tp:taxon-name><tp:taxon-name-part taxon-name-part-type="order">Diptera</tp:taxon-name-part></tp:taxon-name>, <tp:taxon-name><tp:taxon-name-part taxon-name-part-type="family">Diopsidae</tp:taxon-name-part></tp:taxon-name>): generic review and the <italic><tp:taxon-name><tp:taxon-name-part taxon-name-part-type="genus"/><tp:taxon-name-part taxon-name-part-type="species">ferruginea</tp:taxon-name-part></tp:taxon-name></italic> group from Sri Lanka.</article-title><source>Tijdschrift voor Entomologie</source><volume>141</volume>: <fpage>49</fpage>–<lpage>63</lpage>. <ext-link xlink:type="simple" ext-link-type="uri" xlink:href="http://www.nev.nl/tve/pdf/te0141049.pdf">http://www.nev.nl/tve/pdf/te0141049.pdf</ext-link><ext-link xlink:type="simple" ext-link-type="doi" xlink:href="10.1163/22119434-99900005">https://doi.org/10.1163/22119434-99900005</ext-link></mixed-citation></ref><ref id="B19"><mixed-citation xmlns:xlink="http://www.w3.org/1999/xlink" xlink:type="simple"><person-group><name name-style="western"><surname>Kotrba</surname><given-names>M</given-names></name><name name-style="western"><surname>Huber</surname><given-names>J</given-names></name><name name-style="western"><surname>Feijen</surname><given-names>HR</given-names></name></person-group> (<year>2013</year>) <article-title>Driven by choice not conflict – coevolution of male and female genitalia in stalk-eyed flies (<tp:taxon-name><tp:taxon-name-part taxon-name-part-type="order">Diptera</tp:taxon-name-part></tp:taxon-name>, <tp:taxon-name><tp:taxon-name-part taxon-name-part-type="family">Diopsidae</tp:taxon-name-part></tp:taxon-name>).</article-title><source>Organisms, Diversity and Evolution</source><volume>14</volume>: <fpage>187</fpage>–<lpage>201</lpage>. <ext-link xlink:type="simple" ext-link-type="doi" xlink:href="10.1007/s13127-013-0162-2">https://doi.org/10.1007/s13127-013-0162-2</ext-link></mixed-citation></ref></ref-list></tp:taxon-treatment>
