# Supplementary material for: A revision of the genus Teleopsis Rondani (Diptera, Diopsidae) in Sri Lanka with descriptions of two new species and a review of the other stalk-eyed flies from the island
Source: Zookeys. 2020 Jul 6;946:113–51. doi: 10.3897/zookeys.946.53108 (PMC7358254; doi:10.3897/zookeys.946.53108)
Supplement: XML Treatment for Teleopsis krombeini [file zookeys.946.53108-treatment3.xml]

<!DOCTYPE tp:taxon-treatment
  PUBLIC "-//TaxonX//DTD Taxonomic Treatment Publishing DTD v0 20100105//EN" "tax-treatment-NSO.dtd">
<tp:taxon-treatment xmlns:tp="http://www.plazi.org/taxpub"><tp:treatment-meta><kwd-group><label>Taxon classification</label><kwd><named-content xmlns:xlink="http://www.w3.org/1999/xlink" content-type="kingdom">Animalia</named-content></kwd><kwd><named-content xmlns:xlink="http://www.w3.org/1999/xlink" content-type="order">Diptera</named-content></kwd><kwd><named-content xmlns:xlink="http://www.w3.org/1999/xlink" content-type="family">Diopsidae</named-content></kwd></kwd-group><mixed-citation publication-type="journal"><person-group><name><surname>Feijen</surname><given-names>Hans R.</given-names></name><name><surname>Feijen</surname><given-names>Cobi</given-names></name></person-group><article-title>A revision of the genus <italic><tp:taxon-name><tp:taxon-name-part taxon-name-part-type="genus" reg="Teleopsis">Teleopsis</tp:taxon-name-part></tp:taxon-name></italic> Rondani (<tp:taxon-name><tp:taxon-name-part taxon-name-part-type="order">Diptera</tp:taxon-name-part></tp:taxon-name>, <tp:taxon-name><tp:taxon-name-part taxon-name-part-type="family">Diopsidae</tp:taxon-name-part></tp:taxon-name>) in Sri Lanka with descriptions of two new species and a review of the other stalk-eyed flies from the island</article-title><source>Zookeys</source><day>06</day><month>7</month><year>2020</year><volume>946</volume><fpage>113</fpage><lpage>151</lpage><pub-id pub-id-type="doi">10.3897/zookeys.946.53108</pub-id></mixed-citation></tp:treatment-meta><tp:nomenclature><tp:taxon-name><object-id xmlns:xlink="http://www.w3.org/1999/xlink" content-type="arpha" xlink:type="simple">030C17D7-B5D0-5A2D-A159-898E859B882C</object-id>
            <tp:taxon-name-part taxon-name-part-type="genus" reg="Teleopsis">Teleopsis</tp:taxon-name-part>
            <tp:taxon-name-part taxon-name-part-type="species" reg="krombeini">krombeini</tp:taxon-name-part>
          </tp:taxon-name><tp:taxon-authority>Feijen, 1998</tp:taxon-authority><xref ref-type="fig" rid="F3">Figures 9</xref><xref ref-type="fig" rid="F5">, 19</xref><xref ref-type="fig" rid="F6">, 22–23</xref><xref ref-type="fig" rid="F7">, 24</xref><xref ref-type="fig" rid="F8">, 28</xref><xref ref-type="fig" rid="F9">, 29–30</xref><xref ref-type="fig" rid="F18">, 62</xref><xref ref-type="fig" rid="F19">, 63</xref><tp:nomenclature-citation-list><tp:nomenclature-citation><tp:taxon-name>
                <tp:taxon-name-part taxon-name-part-type="genus" reg="Teleopsis">Teleopsis</tp:taxon-name-part> <tp:taxon-name-part taxon-name-part-type="species" reg="krombeini">krombeini</tp:taxon-name-part></tp:taxon-name><comment>Feijen, 1998: 57.</comment></tp:nomenclature-citation></tp:nomenclature-citation-list></tp:nomenclature><tp:treatment-sec sec-type="type material" id="SECID0EOTAG"><title>Type material.</title><p><bold><italic>Holotype</italic></bold>, ♂, Sri Lanka, Kan[dy] Dist[rict], Thawalamtenne, 2200 ft, 4.ix.1980, K.V. Krombein et al. (<abbrev xmlns:xlink="http://www.w3.org/1999/xlink" content-type="institution" xlink:title="National Museum of Natural History (formerly United States National Museum), Washington D.C., United States of America" id="ABBRID0EZTAG" xlink:type="simple">USNM</abbrev>). <bold><italic>Paratypes</italic></bold>: 4 ♀, 6 ♂ and 2 ?sex, same data as holotype (<abbrev xmlns:xlink="http://www.w3.org/1999/xlink" content-type="institution" xlink:title="National Museum of Natural History (formerly United States National Museum), Washington D.C., United States of America" id="ABBRID0EBUAG" xlink:type="simple">USNM</abbrev>, <abbrev xmlns:xlink="http://www.w3.org/1999/xlink" content-type="institution" xlink:title="Naturalis Biodiversity Center (formerly Rijksmuseum van Natuurlijke Historie), Leiden, The Netherlands" id="ABBRID0EGUAG" xlink:type="simple">RMNH</abbrev>); 1 ♀, Kitulgala, Bandarakele Jungle, Keg[alle] Dist., 17–18.iii.1979, K. V. Krombein et al. (<abbrev xmlns:xlink="http://www.w3.org/1999/xlink" content-type="institution" xlink:title="National Museum of Natural History (formerly United States National Museum), Washington D.C., United States of America" id="ABBRID0ELUAG" xlink:type="simple">USNM</abbrev>); 3 ♀ Kandy, 28.v.1892, Lt Col. Yerbury (<named-content xmlns:xlink="http://www.w3.org/1999/xlink" content-type="dwc:institutional_code" xlink:type="simple">NHMUK</named-content>); 2 ♂, [Kandy District], Haragam[a], 24.v.1892, Lt Col. Yerbury (<named-content xmlns:xlink="http://www.w3.org/1999/xlink" content-type="dwc:institutional_code" xlink:type="simple">NHMUK</named-content>); 1 ♂ (<named-content xmlns:xlink="http://www.w3.org/1999/xlink" content-type="dwc:institutional_code" xlink:type="simple">NHMUK</named-content> genitalia slide), Kandy, 24.v.1892, Lt Col. Yerbury; 1 ♀ (<named-content xmlns:xlink="http://www.w3.org/1999/xlink" content-type="dwc:institutional_code" xlink:type="simple">NHMUK</named-content> genitalia slide), Haragam[a], 1.vi.1892, Lt Col. Yerbury.</p></tp:treatment-sec><tp:treatment-sec sec-type="material" id="SECID0EEVAG"><title>Additional material.</title><p>Photographs (<ext-link xmlns:xlink="http://www.w3.org/1999/xlink" xlink:type="simple" ext-link-type="uri" xlink:href="http://www.inaturalist.org/observations/29425824">www.inaturalist.org/observations/29425824</ext-link>) by Amila Prasanna Sumanapala taken at Central Province, Matale District, Rattota, <named-content xmlns:xlink="http://www.w3.org/1999/xlink" content-type="dwc:verbatimCoordinates" xlink:type="simple"><named-content content-type="geo-json" specific-use="{&#34;type&#34;:&#34;Point&#34;,&#34;coordinates&#34;:[80.731111,7.518056]}" id="NCID0ESVAG" xlink:type="simple">7°31'05"N, 80°43'52"E</named-content></named-content>, 1155 m, 27.ii.2019. Although these pictures were sufficient for identification, they were not sharp enough to be reproduced here.</p></tp:treatment-sec><tp:treatment-sec sec-type="notes" id="SECID0EXVAG"><title>Notes.</title><p>Holotype and paratypes from <abbrev xmlns:xlink="http://www.w3.org/1999/xlink" content-type="institution" xlink:title="National Museum of Natural History (formerly United States National Museum), Washington D.C., United States of America" id="ABBRID0E4VAG" xlink:type="simple">USNM</abbrev> and <abbrev xmlns:xlink="http://www.w3.org/1999/xlink" content-type="institution" xlink:title="Naturalis Biodiversity Center (formerly Rijksmuseum van Natuurlijke Historie), Leiden, The Netherlands" id="ABBRID0ECWAG" xlink:type="simple">RMNH</abbrev> were re-examined. Holotype ♂ and a paratype ♀ were photographed (Figs <xref ref-type="fig" rid="F3">9</xref>, <xref ref-type="fig" rid="F6">22</xref>–<xref ref-type="fig" rid="F7">24</xref>). The re-examinedflies were measured. Below, only data additional to the description given in <xref ref-type="bibr" rid="B9">Feijen (1998)</xref> are presented.</p><fig id="F6" position="float" orientation="portrait"><object-id xmlns:xlink="http://www.w3.org/1999/xlink" content-type="doi" xlink:type="simple">10.3897/zookeys.946.53108.figures22-23</object-id><object-id xmlns:xlink="http://www.w3.org/1999/xlink" content-type="arpha" xlink:type="simple">EFB1B55F-7709-5CDF-8B4A-897F94F25BA6</object-id><label>Figures 22, 23.</label><caption><p>Dorsal view of <italic><tp:taxon-name><tp:taxon-name-part taxon-name-part-type="genus" reg="Teleopsis">Teleopsis</tp:taxon-name-part> <tp:taxon-name-part taxon-name-part-type="species" reg="krombeini">krombeini</tp:taxon-name-part></tp:taxon-name></italic><bold>22</bold> ♂, holotype, Thawalamtenne <bold>23</bold> ♀, paratype, Kitugala. Scale bars: 1 mm.</p></caption><graphic xmlns:xlink="http://www.w3.org/1999/xlink" xlink:href="zookeys-946-113-g006.jpg" position="float" orientation="portrait" xlink:type="simple" id="oo_429438.jpg"><uri content-type="original_file" xlink:type="simple">https://binary.pensoft.net/fig/429438</uri></graphic></fig><p><bold><italic>Measurements</italic></bold>. Body length ♀ 5.9 mm ± <abbrev xmlns:xlink="http://www.w3.org/1999/xlink" xlink:title="Standard Error" id="ABBRID0E1XAG" xlink:type="simple">SE</abbrev> 0.2 (range 5.4–6.5, <italic>N</italic> = 5), ♂ 5.9 mm ± 0.2 (range 5.0–6.4, <italic>N</italic> = 7); eye span ♀ 4.6 mm ± 0.1 (range 4.2–5.0, <italic>N</italic> = 5), ♂ 5.7 mm ± 0.4 (range 4.2–6.8, <italic>N</italic> = 7); wing length ♀ 4.3 mm ± 0.1 (range 4.0–4.7, <italic>N</italic> = 5), ♂ 4.4 mm ± 0.1 (range 3.8–4.7, <italic>N</italic> = 7); length of scutellar spine ♀ 1.14 ± 0.05 (range 1.04–1.30, <italic>N</italic> = 5), ♂ 1.11 mm ± 0.05 (range 0.89–1.25, <italic>N</italic> = 7).</p><p><bold><italic>Head</italic></bold>. Eye span (Figs <xref ref-type="fig" rid="F6">22</xref>–<xref ref-type="fig" rid="F7">24</xref>) small in female (78.4 ± 0.7% of body length) and medium-sized in male (96.8 ± 3.3% of body length); a dimorphic species with a moderate rate of dimorphism D = 1.03 (Fig. <xref ref-type="fig" rid="F8">28</xref>); inner vertical seta small, equal in size to stalk diameter, usually not broken off; base of inner vertical seta small, almost 0.5× the stalk diameter; outer vertical seta medium-sized, about 1.7× the stalk diameter, spinous.</p><fig id="F7" position="float" orientation="portrait"><object-id xmlns:xlink="http://www.w3.org/1999/xlink" content-type="doi" xlink:type="simple">10.3897/zookeys.946.53108.figures24-27</object-id><object-id xmlns:xlink="http://www.w3.org/1999/xlink" content-type="arpha" xlink:type="simple">49DE3114-F6D9-563B-9560-E21F7395B7F0</object-id><label>Figures 24–27.</label><caption><p>Anterior view of <italic><tp:taxon-name><tp:taxon-name-part taxon-name-part-type="genus" reg="Teleopsis">Teleopsis</tp:taxon-name-part></tp:taxon-name></italic> heads <bold>24</bold><italic><tp:taxon-name><tp:taxon-name-part taxon-name-part-type="genus" reg="Teleopsis">T.</tp:taxon-name-part> <tp:taxon-name-part taxon-name-part-type="species" reg="krombeini">krombeini</tp:taxon-name-part></tp:taxon-name></italic>, ♂, holotype, Thawalamtenne <bold>25</bold><italic><tp:taxon-name><tp:taxon-name-part taxon-name-part-type="genus" reg="Teleopsis">T.</tp:taxon-name-part> <tp:taxon-name-part taxon-name-part-type="species" reg="maculata">maculata</tp:taxon-name-part></tp:taxon-name></italic>, ♂, paratype, Hakgala <bold>26</bold><italic><tp:taxon-name><tp:taxon-name-part taxon-name-part-type="genus" reg="Teleopsis">T.</tp:taxon-name-part> <tp:taxon-name-part taxon-name-part-type="species" reg="neglecta">neglecta</tp:taxon-name-part></tp:taxon-name></italic> sp. nov., unknown sex, paratype, Pundaluoya <bold>27</bold><italic><tp:taxon-name><tp:taxon-name-part taxon-name-part-type="genus" reg="Teleopsis">T.</tp:taxon-name-part> <tp:taxon-name-part taxon-name-part-type="species" reg="sorora">sorora</tp:taxon-name-part></tp:taxon-name></italic> sp. nov., ♂, paratype, Roseneath. Scale bars: 0.5 mm.</p></caption><graphic xmlns:xlink="http://www.w3.org/1999/xlink" xlink:href="zookeys-946-113-g007.jpg" position="float" orientation="portrait" xlink:type="simple" id="oo_429439.jpg"><uri content-type="original_file" xlink:type="simple">https://binary.pensoft.net/fig/429439</uri></graphic></fig><p><bold><italic>Thorax.</italic></bold> Ratio scutellar spine/scutellum in ♀ 3.16 ± 0.06 (<italic>N</italic> = 5) and in ♂ 3.13 ± 0.05 (<italic>N</italic> = 7), ratio scutellar spine/body length in ♀ and ♂ 0.19 ± 0.00 (<italic>N</italic> = 5, resp. 7); apical seta small, one-fifth of length of scutellar spine (lacking in most specimens).</p><fig id="F8" position="float" orientation="portrait"><object-id xmlns:xlink="http://www.w3.org/1999/xlink" content-type="doi" xlink:type="simple">10.3897/zookeys.946.53108.figure28</object-id><object-id xmlns:xlink="http://www.w3.org/1999/xlink" content-type="arpha" xlink:type="simple">7765896C-B2C7-5740-AFD2-DDCDB4A1E635</object-id><label>Figure 28.</label><caption><p><italic><tp:taxon-name><tp:taxon-name-part taxon-name-part-type="genus" reg="Teleopsis">Teleopsis</tp:taxon-name-part> <tp:taxon-name-part taxon-name-part-type="species" reg="krombeini">krombeini</tp:taxon-name-part></tp:taxon-name></italic>, eye span plotted against body length.</p></caption><graphic xmlns:xlink="http://www.w3.org/1999/xlink" xlink:href="zookeys-946-113-g008.jpg" position="float" orientation="portrait" xlink:type="simple" id="oo_429440.jpg"><uri content-type="original_file" xlink:type="simple">https://binary.pensoft.net/fig/429440</uri></graphic></fig><p><bold><italic>Wing</italic></bold>. See Fig. <xref ref-type="fig" rid="F3">9</xref>.</p><p><bold><italic>Male postabdomen</italic></bold>. Sternum 6 indiscernible; synsternum 7+8 a short transverse sclerite with parallel anterior and posterior edges (Fig. <xref ref-type="fig" rid="F9">29</xref>), right spiracle 7 in sclerite, left spiracle 7 in slit in lateral tip of synsternum (Fig. <xref ref-type="fig" rid="F9">30</xref>) [for the remark by <xref ref-type="bibr" rid="B9">Feijen (1998)</xref> “left spiracle 7 in sternum 7+8, right spiracle 8 in lateral slit of sternum 7+8 (fig. 20)” left and right have to be reversed as is also clear from the figure]; surstyli articulate, small (but relatively large, as compared to <italic><tp:taxon-name><tp:taxon-name-part taxon-name-part-type="genus" reg="Teleopsis">T.</tp:taxon-name-part> <tp:taxon-name-part taxon-name-part-type="species" reg="ferruginea">ferruginea</tp:taxon-name-part></tp:taxon-name></italic> and <italic><tp:taxon-name><tp:taxon-name-part taxon-name-part-type="genus" reg="Teleopsis">T.</tp:taxon-name-part> <tp:taxon-name-part taxon-name-part-type="species" reg="sorora">sorora</tp:taxon-name-part></tp:taxon-name></italic> sp. nov.), apically rounded, in lateral view symmetrical and rounded, ratio length/width 0.9 (Fig. <xref ref-type="fig" rid="F5">19</xref>), no microtrichia, at apical and posterior edges with about 25 setulae, setulae distinctly shorter than length of surstylus.</p><fig id="F9" position="float" orientation="portrait"><object-id xmlns:xlink="http://www.w3.org/1999/xlink" content-type="doi" xlink:type="simple">10.3897/zookeys.946.53108.figures29-32</object-id><object-id xmlns:xlink="http://www.w3.org/1999/xlink" content-type="arpha" xlink:type="simple">E2570908-430B-5EDA-9279-27DDBDE5D5FF</object-id><label>Figures 29–32.</label><caption><p>Ventral view of <italic><tp:taxon-name><tp:taxon-name-part taxon-name-part-type="genus" reg="Teleopsis">Teleopsis</tp:taxon-name-part></tp:taxon-name></italic> male synsternum 7+8 <bold>29</bold><italic><tp:taxon-name><tp:taxon-name-part taxon-name-part-type="genus" reg="Teleopsis">T.</tp:taxon-name-part> <tp:taxon-name-part taxon-name-part-type="species" reg="krombeini">krombeini</tp:taxon-name-part></tp:taxon-name></italic>, paratype, Thawalamtenne <bold>30</bold> same, details of lateral sections <bold>31</bold><italic><tp:taxon-name><tp:taxon-name-part taxon-name-part-type="genus" reg="Teleopsis">T.</tp:taxon-name-part> <tp:taxon-name-part taxon-name-part-type="species" reg="maculata">maculata</tp:taxon-name-part></tp:taxon-name></italic>, paratype, Hakgala <bold>32</bold> same, details of lateral sections. Scale bars: 0.1 mm.</p></caption><graphic xmlns:xlink="http://www.w3.org/1999/xlink" xlink:href="zookeys-946-113-g009.jpg" position="float" orientation="portrait" xlink:type="simple" id="oo_429441.jpg"><uri content-type="original_file" xlink:type="simple">https://binary.pensoft.net/fig/429441</uri></graphic></fig></tp:treatment-sec><tp:treatment-sec sec-type="distribution" id="SECID0EY6AG"><title>Distribution.</title><p><italic><tp:taxon-name><tp:taxon-name-part taxon-name-part-type="genus" reg="Teleopsis">Teleopsis</tp:taxon-name-part> <tp:taxon-name-part taxon-name-part-type="species" reg="krombeini">krombeini</tp:taxon-name-part></tp:taxon-name></italic> is now known from Kandy District and Matale District, Central Province and Kegalle District, Sabaragamuwa Province.</p></tp:treatment-sec><tp:treatment-sec><!--Section generated to contain objects referenced in tp:taxon-treatment.--><fig id="F3" position="float" orientation="portrait"><object-id xmlns:xlink="http://www.w3.org/1999/xlink" content-type="doi" xlink:type="simple">10.3897/zookeys.946.53108.figures7-11</object-id><object-id xmlns:xlink="http://www.w3.org/1999/xlink" content-type="arpha" xlink:type="simple">E8A1BC4E-5445-5B8F-8DED-62F47D78FEEA</object-id><label>Figures 7–11.</label><caption><p>Dorsal view of <italic><tp:taxon-name><tp:taxon-name-part taxon-name-part-type="genus" reg="Teleopsis">Teleopsis</tp:taxon-name-part></tp:taxon-name></italic> wings <bold>7</bold><italic><tp:taxon-name><tp:taxon-name-part taxon-name-part-type="genus" reg="Teleopsis">T.</tp:taxon-name-part> <tp:taxon-name-part taxon-name-part-type="species" reg="ferruginea">ferruginea</tp:taxon-name-part></tp:taxon-name></italic>, ♂, Lunugala <bold>8</bold><italic><tp:taxon-name><tp:taxon-name-part taxon-name-part-type="genus" reg="Teleopsis">T.</tp:taxon-name-part> <tp:taxon-name-part taxon-name-part-type="species" reg="sorora">sorora</tp:taxon-name-part></tp:taxon-name></italic> sp. nov., ♂, paratype, Roseneath <bold>9</bold><italic><tp:taxon-name><tp:taxon-name-part taxon-name-part-type="genus" reg="Teleopsis">T.</tp:taxon-name-part> <tp:taxon-name-part taxon-name-part-type="species" reg="krombeini">krombeini</tp:taxon-name-part></tp:taxon-name></italic>, ♂, paratype, Thawalamtenne <bold>10</bold><italic><tp:taxon-name><tp:taxon-name-part taxon-name-part-type="genus" reg="Teleopsis">T.</tp:taxon-name-part> <tp:taxon-name-part taxon-name-part-type="species" reg="maculata">maculata</tp:taxon-name-part></tp:taxon-name></italic>, ♂, paratype, Hakgala <bold>11</bold><italic><tp:taxon-name><tp:taxon-name-part taxon-name-part-type="genus" reg="Teleopsis">T.</tp:taxon-name-part> <tp:taxon-name-part taxon-name-part-type="species" reg="neglecta">neglecta</tp:taxon-name-part></tp:taxon-name></italic> sp. nov., unknown sex, paratype, Pundaluoya. Scale bars: 0.5 mm.</p></caption><graphic xmlns:xlink="http://www.w3.org/1999/xlink" xlink:href="zookeys-946-113-g003.jpg" position="float" orientation="portrait" xlink:type="simple" id="oo_429435.jpg"><uri content-type="original_file" xlink:type="simple">https://binary.pensoft.net/fig/429435</uri></graphic></fig><fig id="F5" position="float" orientation="portrait"><object-id xmlns:xlink="http://www.w3.org/1999/xlink" content-type="doi" xlink:type="simple">10.3897/zookeys.946.53108.figures17-21</object-id><object-id xmlns:xlink="http://www.w3.org/1999/xlink" content-type="arpha" xlink:type="simple">CEA758B2-3D03-52B6-BE72-56553B166E34</object-id><label>Figures 17–21.</label><caption><p>Lateral view of <italic><tp:taxon-name><tp:taxon-name-part taxon-name-part-type="genus" reg="Teleopsis">Teleopsis</tp:taxon-name-part></tp:taxon-name></italic> surstyli <bold>17</bold><italic><tp:taxon-name><tp:taxon-name-part taxon-name-part-type="genus" reg="Teleopsis">T.</tp:taxon-name-part> <tp:taxon-name-part taxon-name-part-type="species" reg="ferruginea">ferruginea</tp:taxon-name-part></tp:taxon-name></italic>, Lunugala <bold>18</bold><italic><tp:taxon-name><tp:taxon-name-part taxon-name-part-type="genus" reg="Teleopsis">T.</tp:taxon-name-part> <tp:taxon-name-part taxon-name-part-type="species" reg="sorora">sorora</tp:taxon-name-part></tp:taxon-name></italic> sp. nov., paratype, Udawattakele <bold>19</bold><italic><tp:taxon-name><tp:taxon-name-part taxon-name-part-type="genus" reg="Teleopsis">T.</tp:taxon-name-part> <tp:taxon-name-part taxon-name-part-type="species" reg="krombeini">krombeini</tp:taxon-name-part></tp:taxon-name></italic>, paratype, Thawalamtenne <bold>20</bold><italic><tp:taxon-name><tp:taxon-name-part taxon-name-part-type="genus" reg="Teleopsis">T.</tp:taxon-name-part> <tp:taxon-name-part taxon-name-part-type="species" reg="maculata">maculata</tp:taxon-name-part></tp:taxon-name></italic>, paratype, Hakgala <bold>21</bold><italic><tp:taxon-name><tp:taxon-name-part taxon-name-part-type="genus" reg="Teleopsis">T.</tp:taxon-name-part> <tp:taxon-name-part taxon-name-part-type="species" reg="neglecta">neglecta</tp:taxon-name-part></tp:taxon-name></italic> sp. nov., holotype, Pundaluoya. Scale bar: 0.1 mm (all drawn to the same scale).</p></caption><graphic xmlns:xlink="http://www.w3.org/1999/xlink" xlink:href="zookeys-946-113-g005.jpg" position="float" orientation="portrait" xlink:type="simple" id="oo_429437.jpg"><uri content-type="original_file" xlink:type="simple">https://binary.pensoft.net/fig/429437</uri></graphic></fig><fig id="F18" position="float" orientation="portrait"><object-id xmlns:xlink="http://www.w3.org/1999/xlink" content-type="doi" xlink:type="simple">10.3897/zookeys.946.53108.figure62</object-id><object-id xmlns:xlink="http://www.w3.org/1999/xlink" content-type="arpha" xlink:type="simple">A87D2748-7BB1-5988-A9F0-2EFCB7D4F3C0</object-id><label>Figure 62.</label><caption><p>Eye span plotted against body length for the males of the five Sri Lankan <italic><tp:taxon-name><tp:taxon-name-part taxon-name-part-type="genus" reg="Teleopsis">Teleopsis</tp:taxon-name-part></tp:taxon-name></italic> showing the difference in allometric slopes between the dimorphic <italic><tp:taxon-name><tp:taxon-name-part taxon-name-part-type="genus" reg="Teleopsis">T.</tp:taxon-name-part> <tp:taxon-name-part taxon-name-part-type="species" reg="sorora">sorora</tp:taxon-name-part></tp:taxon-name></italic> sp. nov., <italic><tp:taxon-name><tp:taxon-name-part taxon-name-part-type="genus" reg="Teleopsis">T.</tp:taxon-name-part> <tp:taxon-name-part taxon-name-part-type="species" reg="krombeini">krombeini</tp:taxon-name-part></tp:taxon-name></italic> and <italic><tp:taxon-name><tp:taxon-name-part taxon-name-part-type="genus" reg="Teleopsis">T.</tp:taxon-name-part> <tp:taxon-name-part taxon-name-part-type="species" reg="ferruginea">ferruginea</tp:taxon-name-part></tp:taxon-name></italic> and the few data points for the monomorphic <italic><tp:taxon-name><tp:taxon-name-part taxon-name-part-type="genus" reg="Teleopsis">T.</tp:taxon-name-part> <tp:taxon-name-part taxon-name-part-type="species" reg="maculata">maculata</tp:taxon-name-part></tp:taxon-name></italic> and <italic><tp:taxon-name><tp:taxon-name-part taxon-name-part-type="genus" reg="Teleopsis">T.</tp:taxon-name-part> <tp:taxon-name-part taxon-name-part-type="species" reg="neglecta">neglecta</tp:taxon-name-part></tp:taxon-name></italic> sp. nov.</p></caption><graphic xmlns:xlink="http://www.w3.org/1999/xlink" xlink:href="zookeys-946-113-g018.jpg" position="float" orientation="portrait" xlink:type="simple" id="oo_429450.jpg"><uri content-type="original_file" xlink:type="simple">https://binary.pensoft.net/fig/429450</uri></graphic></fig><fig id="F19" position="float" orientation="portrait"><object-id xmlns:xlink="http://www.w3.org/1999/xlink" content-type="doi" xlink:type="simple">10.3897/zookeys.946.53108.figure63</object-id><object-id xmlns:xlink="http://www.w3.org/1999/xlink" content-type="arpha" xlink:type="simple">C8B2BB01-2628-5664-BBB5-666B1628ADE6</object-id><label>Figure 63.</label><caption><p>Eye span plotted against body length for the females of three dimorphic species <italic><tp:taxon-name><tp:taxon-name-part taxon-name-part-type="genus" reg="Teleopsis">T.</tp:taxon-name-part> <tp:taxon-name-part taxon-name-part-type="species" reg="sorora">sorora</tp:taxon-name-part></tp:taxon-name></italic> sp. nov., <italic><tp:taxon-name><tp:taxon-name-part taxon-name-part-type="genus" reg="Teleopsis">T.</tp:taxon-name-part> <tp:taxon-name-part taxon-name-part-type="species" reg="krombeini">krombeini</tp:taxon-name-part></tp:taxon-name></italic> and <italic><tp:taxon-name><tp:taxon-name-part taxon-name-part-type="genus" reg="Teleopsis">T.</tp:taxon-name-part> <tp:taxon-name-part taxon-name-part-type="species" reg="ferruginea">ferruginea</tp:taxon-name-part></tp:taxon-name></italic> and the few data points for males of the monomorphic species <italic><tp:taxon-name><tp:taxon-name-part taxon-name-part-type="genus" reg="Teleopsis">T.</tp:taxon-name-part> <tp:taxon-name-part taxon-name-part-type="species" reg="maculata">maculata</tp:taxon-name-part></tp:taxon-name></italic> and <italic><tp:taxon-name><tp:taxon-name-part taxon-name-part-type="genus" reg="Teleopsis">T.</tp:taxon-name-part> <tp:taxon-name-part taxon-name-part-type="species" reg="neglecta">neglecta</tp:taxon-name-part></tp:taxon-name></italic> sp. nov. Note the similarity in allometric slopes.</p></caption><graphic xmlns:xlink="http://www.w3.org/1999/xlink" xlink:href="zookeys-946-113-g019.jpg" position="float" orientation="portrait" xlink:type="simple" id="oo_429451.jpg"><uri content-type="original_file" xlink:type="simple">https://binary.pensoft.net/fig/429451</uri></graphic></fig></tp:treatment-sec><ref-list><ref id="B9"><mixed-citation xmlns:xlink="http://www.w3.org/1999/xlink" xlink:type="simple"><person-group><name name-style="western"><surname>Feijen</surname><given-names>HR</given-names></name></person-group> (<year>1998</year>) <article-title><italic><tp:taxon-name><tp:taxon-name-part taxon-name-part-type="genus">Teleopsis</tp:taxon-name-part></tp:taxon-name></italic> Rondani (<tp:taxon-name><tp:taxon-name-part taxon-name-part-type="order">Diptera</tp:taxon-name-part></tp:taxon-name>, <tp:taxon-name><tp:taxon-name-part taxon-name-part-type="family">Diopsidae</tp:taxon-name-part></tp:taxon-name>): generic review and the <italic><tp:taxon-name><tp:taxon-name-part taxon-name-part-type="genus"/><tp:taxon-name-part taxon-name-part-type="species">ferruginea</tp:taxon-name-part></tp:taxon-name></italic> group from Sri Lanka.</article-title><source>Tijdschrift voor Entomologie</source><volume>141</volume>: <fpage>49</fpage>–<lpage>63</lpage>. <ext-link xlink:type="simple" ext-link-type="uri" xlink:href="http://www.nev.nl/tve/pdf/te0141049.pdf">http://www.nev.nl/tve/pdf/te0141049.pdf</ext-link><ext-link xlink:type="simple" ext-link-type="doi" xlink:href="10.1163/22119434-99900005">https://doi.org/10.1163/22119434-99900005</ext-link></mixed-citation></ref></ref-list></tp:taxon-treatment>
