# Supplementary material for: A revision of the genus Teleopsis Rondani (Diptera, Diopsidae) in Sri Lanka with descriptions of two new species and a review of the other stalk-eyed flies from the island
Source: Zookeys. 2020 Jul 6;946:113–51. doi: 10.3897/zookeys.946.53108 (PMC7358254; doi:10.3897/zookeys.946.53108)
Supplement: XML Treatment for Teleopsis maculata [file zookeys.946.53108-treatment4.xml]

<!DOCTYPE tp:taxon-treatment
  PUBLIC "-//TaxonX//DTD Taxonomic Treatment Publishing DTD v0 20100105//EN" "tax-treatment-NSO.dtd">
<tp:taxon-treatment xmlns:tp="http://www.plazi.org/taxpub"><tp:treatment-meta><kwd-group><label>Taxon classification</label><kwd><named-content xmlns:xlink="http://www.w3.org/1999/xlink" content-type="kingdom">Animalia</named-content></kwd><kwd><named-content xmlns:xlink="http://www.w3.org/1999/xlink" content-type="order">Diptera</named-content></kwd><kwd><named-content xmlns:xlink="http://www.w3.org/1999/xlink" content-type="family">Diopsidae</named-content></kwd></kwd-group><mixed-citation publication-type="journal"><person-group><name><surname>Feijen</surname><given-names>Hans R.</given-names></name><name><surname>Feijen</surname><given-names>Cobi</given-names></name></person-group><article-title>A revision of the genus <italic><tp:taxon-name><tp:taxon-name-part taxon-name-part-type="genus" reg="Teleopsis">Teleopsis</tp:taxon-name-part></tp:taxon-name></italic> Rondani (<tp:taxon-name><tp:taxon-name-part taxon-name-part-type="order">Diptera</tp:taxon-name-part></tp:taxon-name>, <tp:taxon-name><tp:taxon-name-part taxon-name-part-type="family">Diopsidae</tp:taxon-name-part></tp:taxon-name>) in Sri Lanka with descriptions of two new species and a review of the other stalk-eyed flies from the island</article-title><source>Zookeys</source><day>06</day><month>7</month><year>2020</year><volume>946</volume><fpage>113</fpage><lpage>151</lpage><pub-id pub-id-type="doi">10.3897/zookeys.946.53108</pub-id></mixed-citation></tp:treatment-meta><tp:nomenclature><tp:taxon-name><object-id xmlns:xlink="http://www.w3.org/1999/xlink" content-type="arpha" xlink:type="simple">6827D341-8C50-5656-9A01-6E6196B496EA</object-id>
            <tp:taxon-name-part taxon-name-part-type="genus" reg="Teleopsis">Teleopsis</tp:taxon-name-part>
            <tp:taxon-name-part taxon-name-part-type="species" reg="maculata">maculata</tp:taxon-name-part>
          </tp:taxon-name><tp:taxon-authority>Feijen, 1998</tp:taxon-authority><xref ref-type="fig" rid="F3">Figures 10</xref><xref ref-type="fig" rid="F5">, 20</xref><xref ref-type="fig" rid="F7">, 25</xref><xref ref-type="fig" rid="F9">, 31–32</xref><xref ref-type="fig" rid="F10">, 33</xref><xref ref-type="fig" rid="F18">, 62</xref><xref ref-type="fig" rid="F19">, 63</xref><tp:nomenclature-citation-list><tp:nomenclature-citation><tp:taxon-name>
                <tp:taxon-name-part taxon-name-part-type="genus" reg="Teleopsis">Teleopsis</tp:taxon-name-part> <tp:taxon-name-part taxon-name-part-type="species" reg="maculata">maculata</tp:taxon-name-part></tp:taxon-name><comment>Feijen, 1998: 61.</comment></tp:nomenclature-citation></tp:nomenclature-citation-list></tp:nomenclature><tp:treatment-sec sec-type="type material" id="SECID0EWCBG"><title>Type material.</title><p><bold><italic>Holotype</italic></bold>, ♂, Sri Lanka, Nuwara Eliya, 14.vii.1892, Lt Col. Yerbury (<named-content xmlns:xlink="http://www.w3.org/1999/xlink" content-type="dwc:institutional_code" xlink:type="simple">NHMUK</named-content>). <bold><italic>Paratypes</italic></bold>: 1 ♂, Hakgala Natural Reserve, N.E. Dist., Sri Lanka, 6–7.ii.1979, K. V. Krombein, P. B. Karunaratne, T. Wijesinhe, S. Siriwardane, T. Gunawardane (<abbrev xmlns:xlink="http://www.w3.org/1999/xlink" content-type="institution" xlink:title="National Museum of Natural History (formerly United States National Museum), Washington D.C., United States of America" id="ABBRID0EJDBG" xlink:type="simple">USNM</abbrev>); 1 ?sex (no head and abdomen), Punda luoya [Pundaloya], Sri Lanka, E. E. Green (<named-content xmlns:xlink="http://www.w3.org/1999/xlink" content-type="dwc:institutional_code" xlink:type="simple">NHMUK</named-content>).</p></tp:treatment-sec><tp:treatment-sec sec-type="notes" id="SECID0ETDBG"><title>Notes.</title><p>The <abbrev xmlns:xlink="http://www.w3.org/1999/xlink" content-type="institution" xlink:title="National Museum of Natural History (formerly United States National Museum), Washington D.C., United States of America" id="ABBRID0EZDBG" xlink:type="simple">USNM</abbrev> paratype was re-examined and photographed (Figs <xref ref-type="fig" rid="F3">10</xref>, <xref ref-type="fig" rid="F7">25</xref>, <xref ref-type="fig" rid="F10">33</xref>). Below, only data additional to the description given in <xref ref-type="bibr" rid="B9">Feijen (1998)</xref> are presented.</p></tp:treatment-sec><tp:treatment-sec sec-type="diagnosis" id="SECID0EOEBG"><title>Diagnosis.</title><p><italic><tp:taxon-name><tp:taxon-name-part taxon-name-part-type="genus" reg="Teleopsis">Teleopsis</tp:taxon-name-part> <tp:taxon-name-part taxon-name-part-type="species" reg="maculata">maculata</tp:taxon-name-part></tp:taxon-name></italic> forms part of the <italic><tp:taxon-name><tp:taxon-name-part taxon-name-part-type="genus" reg="Teleopsis">T.</tp:taxon-name-part> <tp:taxon-name-part taxon-name-part-type="species" reg="ferruginea">ferruginea</tp:taxon-name-part></tp:taxon-name></italic> species group. For the position of this monomorphic species within this group can be referred to the remarks made under <italic><tp:taxon-name><tp:taxon-name-part taxon-name-part-type="genus" reg="Teleopsis">T.</tp:taxon-name-part> <tp:taxon-name-part taxon-name-part-type="species" reg="neglecta">neglecta</tp:taxon-name-part></tp:taxon-name></italic> sp. nov.</p></tp:treatment-sec><tp:treatment-sec sec-type="description" id="SECID0EVFBG"><title>Description.</title><p><bold><italic>Head</italic></bold>. Eye span (Figs <xref ref-type="fig" rid="F7">25</xref>, <xref ref-type="fig" rid="F10">33</xref>) very small in male (62.4 ± 1.7% of body length); although no females are available, the very small eye spans in the two available males form a clear indication that this is a monomorphic species; when thetwo data points for ratio eye span/body length in <italic><tp:taxon-name><tp:taxon-name-part taxon-name-part-type="genus" reg="Teleopsis">T.</tp:taxon-name-part> <tp:taxon-name-part taxon-name-part-type="species" reg="maculata">maculata</tp:taxon-name-part></tp:taxon-name></italic> (Figs <xref ref-type="fig" rid="F18">62</xref>, <xref ref-type="fig" rid="F19">63</xref>) are compared with the data points for the dimorphic <italic><tp:taxon-name><tp:taxon-name-part taxon-name-part-type="genus" reg="Teleopsis">T.</tp:taxon-name-part> <tp:taxon-name-part taxon-name-part-type="species" reg="ferruginea">ferruginea</tp:taxon-name-part></tp:taxon-name></italic>, <italic><tp:taxon-name><tp:taxon-name-part taxon-name-part-type="genus" reg="Teleopsis">T.</tp:taxon-name-part> <tp:taxon-name-part taxon-name-part-type="species" reg="krombeini">krombeini</tp:taxon-name-part></tp:taxon-name></italic> and <italic><tp:taxon-name><tp:taxon-name-part taxon-name-part-type="genus" reg="Teleopsis">T.</tp:taxon-name-part> <tp:taxon-name-part taxon-name-part-type="species" reg="sorora">sorora</tp:taxon-name-part></tp:taxon-name></italic> sp. nov., these two points are in slope similar to the females of the three dimorphic species; inner vertical seta medium-sized, about 1.5× the stalk diameter; base of inner vertical seta small, less than 0.5× the stalk diameter; outer vertical seta medium-sized, about 2.0× the stalk diameter, spinous (Figs <xref ref-type="fig" rid="F7">25</xref>, <xref ref-type="fig" rid="F10">33</xref>).</p><fig id="F10" position="float" orientation="portrait"><object-id xmlns:xlink="http://www.w3.org/1999/xlink" content-type="doi" xlink:type="simple">10.3897/zookeys.946.53108.figure33</object-id><object-id xmlns:xlink="http://www.w3.org/1999/xlink" content-type="arpha" xlink:type="simple">D0A85B7E-33CA-5AEF-8762-B39E900CA8AC</object-id><label>Figure 33.</label><caption><p><italic><tp:taxon-name><tp:taxon-name-part taxon-name-part-type="genus" reg="Teleopsis">Teleopsis</tp:taxon-name-part> <tp:taxon-name-part taxon-name-part-type="species" reg="maculata">maculata</tp:taxon-name-part></tp:taxon-name></italic>, ♂ paratype, Hakgala, dorsal view. Scale bar: 1 mm.</p></caption><graphic xmlns:xlink="http://www.w3.org/1999/xlink" xlink:href="zookeys-946-113-g010.jpg" position="float" orientation="portrait" xlink:type="simple" id="oo_429442.jpg"><uri content-type="original_file" xlink:type="simple">https://binary.pensoft.net/fig/429442</uri></graphic></fig><p><bold><italic>Thorax.</italic></bold> Ratio scutellar spine/scutellum in paratype ♂ 3.00, ratio scutellar spine/body length in holotype 0.20 and in paratype ♂ 0.19; ratio apical seta/scutellar spine in holotype 0.27 and in paratype ♂ 0.29.</p><p><bold><italic>Wing</italic></bold>. See Fig. <xref ref-type="fig" rid="F3">10</xref>.</p><p><bold><italic>Male postabdomen</italic></bold>. Sternum 6 indiscernible; synsternum 7+8 (Fig. <xref ref-type="fig" rid="F9">31</xref>) a symmetrical, short, transverse sclerite, slightly curved and tapering laterally; spiracles 7 in synsternum near the lateral tips (Fig. <xref ref-type="fig" rid="F9">32</xref>); surstyli articulate, small, apically somewhat rounded, in lateral view distinctly wider than long, ratio length/width 0.6 (Fig. <xref ref-type="fig" rid="F5">20</xref>), no microtrichia, on large, distoposterior section about 19 setulae, most setulae slightly longer than length of surstylus.</p></tp:treatment-sec><tp:treatment-sec sec-type="distribution" id="SECID0EBKBG"><title>Distribution.</title><p><italic><tp:taxon-name><tp:taxon-name-part taxon-name-part-type="genus" reg="Teleopsis">Teleopsis</tp:taxon-name-part> <tp:taxon-name-part taxon-name-part-type="species" reg="maculata">maculata</tp:taxon-name-part></tp:taxon-name></italic> is known from the Central Province (Nuwara Eliya district). As the Hakgala Reserve is partly located in Uva Province, it probably also occurs there.</p></tp:treatment-sec><tp:treatment-sec><!--Section generated to contain objects referenced in tp:taxon-treatment.--><fig id="F3" position="float" orientation="portrait"><object-id xmlns:xlink="http://www.w3.org/1999/xlink" content-type="doi" xlink:type="simple">10.3897/zookeys.946.53108.figures7-11</object-id><object-id xmlns:xlink="http://www.w3.org/1999/xlink" content-type="arpha" xlink:type="simple">E8A1BC4E-5445-5B8F-8DED-62F47D78FEEA</object-id><label>Figures 7–11.</label><caption><p>Dorsal view of <italic><tp:taxon-name><tp:taxon-name-part taxon-name-part-type="genus" reg="Teleopsis">Teleopsis</tp:taxon-name-part></tp:taxon-name></italic> wings <bold>7</bold><italic><tp:taxon-name><tp:taxon-name-part taxon-name-part-type="genus" reg="Teleopsis">T.</tp:taxon-name-part> <tp:taxon-name-part taxon-name-part-type="species" reg="ferruginea">ferruginea</tp:taxon-name-part></tp:taxon-name></italic>, ♂, Lunugala <bold>8</bold><italic><tp:taxon-name><tp:taxon-name-part taxon-name-part-type="genus" reg="Teleopsis">T.</tp:taxon-name-part> <tp:taxon-name-part taxon-name-part-type="species" reg="sorora">sorora</tp:taxon-name-part></tp:taxon-name></italic> sp. nov., ♂, paratype, Roseneath <bold>9</bold><italic><tp:taxon-name><tp:taxon-name-part taxon-name-part-type="genus" reg="Teleopsis">T.</tp:taxon-name-part> <tp:taxon-name-part taxon-name-part-type="species" reg="krombeini">krombeini</tp:taxon-name-part></tp:taxon-name></italic>, ♂, paratype, Thawalamtenne <bold>10</bold><italic><tp:taxon-name><tp:taxon-name-part taxon-name-part-type="genus" reg="Teleopsis">T.</tp:taxon-name-part> <tp:taxon-name-part taxon-name-part-type="species" reg="maculata">maculata</tp:taxon-name-part></tp:taxon-name></italic>, ♂, paratype, Hakgala <bold>11</bold><italic><tp:taxon-name><tp:taxon-name-part taxon-name-part-type="genus" reg="Teleopsis">T.</tp:taxon-name-part> <tp:taxon-name-part taxon-name-part-type="species" reg="neglecta">neglecta</tp:taxon-name-part></tp:taxon-name></italic> sp. nov., unknown sex, paratype, Pundaluoya. Scale bars: 0.5 mm.</p></caption><graphic xmlns:xlink="http://www.w3.org/1999/xlink" xlink:href="zookeys-946-113-g003.jpg" position="float" orientation="portrait" xlink:type="simple" id="oo_429435.jpg"><uri content-type="original_file" xlink:type="simple">https://binary.pensoft.net/fig/429435</uri></graphic></fig><fig id="F5" position="float" orientation="portrait"><object-id xmlns:xlink="http://www.w3.org/1999/xlink" content-type="doi" xlink:type="simple">10.3897/zookeys.946.53108.figures17-21</object-id><object-id xmlns:xlink="http://www.w3.org/1999/xlink" content-type="arpha" xlink:type="simple">CEA758B2-3D03-52B6-BE72-56553B166E34</object-id><label>Figures 17–21.</label><caption><p>Lateral view of <italic><tp:taxon-name><tp:taxon-name-part taxon-name-part-type="genus" reg="Teleopsis">Teleopsis</tp:taxon-name-part></tp:taxon-name></italic> surstyli <bold>17</bold><italic><tp:taxon-name><tp:taxon-name-part taxon-name-part-type="genus" reg="Teleopsis">T.</tp:taxon-name-part> <tp:taxon-name-part taxon-name-part-type="species" reg="ferruginea">ferruginea</tp:taxon-name-part></tp:taxon-name></italic>, Lunugala <bold>18</bold><italic><tp:taxon-name><tp:taxon-name-part taxon-name-part-type="genus" reg="Teleopsis">T.</tp:taxon-name-part> <tp:taxon-name-part taxon-name-part-type="species" reg="sorora">sorora</tp:taxon-name-part></tp:taxon-name></italic> sp. nov., paratype, Udawattakele <bold>19</bold><italic><tp:taxon-name><tp:taxon-name-part taxon-name-part-type="genus" reg="Teleopsis">T.</tp:taxon-name-part> <tp:taxon-name-part taxon-name-part-type="species" reg="krombeini">krombeini</tp:taxon-name-part></tp:taxon-name></italic>, paratype, Thawalamtenne <bold>20</bold><italic><tp:taxon-name><tp:taxon-name-part taxon-name-part-type="genus" reg="Teleopsis">T.</tp:taxon-name-part> <tp:taxon-name-part taxon-name-part-type="species" reg="maculata">maculata</tp:taxon-name-part></tp:taxon-name></italic>, paratype, Hakgala <bold>21</bold><italic><tp:taxon-name><tp:taxon-name-part taxon-name-part-type="genus" reg="Teleopsis">T.</tp:taxon-name-part> <tp:taxon-name-part taxon-name-part-type="species" reg="neglecta">neglecta</tp:taxon-name-part></tp:taxon-name></italic> sp. nov., holotype, Pundaluoya. Scale bar: 0.1 mm (all drawn to the same scale).</p></caption><graphic xmlns:xlink="http://www.w3.org/1999/xlink" xlink:href="zookeys-946-113-g005.jpg" position="float" orientation="portrait" xlink:type="simple" id="oo_429437.jpg"><uri content-type="original_file" xlink:type="simple">https://binary.pensoft.net/fig/429437</uri></graphic></fig><fig id="F7" position="float" orientation="portrait"><object-id xmlns:xlink="http://www.w3.org/1999/xlink" content-type="doi" xlink:type="simple">10.3897/zookeys.946.53108.figures24-27</object-id><object-id xmlns:xlink="http://www.w3.org/1999/xlink" content-type="arpha" xlink:type="simple">49DE3114-F6D9-563B-9560-E21F7395B7F0</object-id><label>Figures 24–27.</label><caption><p>Anterior view of <italic><tp:taxon-name><tp:taxon-name-part taxon-name-part-type="genus" reg="Teleopsis">Teleopsis</tp:taxon-name-part></tp:taxon-name></italic> heads <bold>24</bold><italic><tp:taxon-name><tp:taxon-name-part taxon-name-part-type="genus" reg="Teleopsis">T.</tp:taxon-name-part> <tp:taxon-name-part taxon-name-part-type="species" reg="krombeini">krombeini</tp:taxon-name-part></tp:taxon-name></italic>, ♂, holotype, Thawalamtenne <bold>25</bold><italic><tp:taxon-name><tp:taxon-name-part taxon-name-part-type="genus" reg="Teleopsis">T.</tp:taxon-name-part> <tp:taxon-name-part taxon-name-part-type="species" reg="maculata">maculata</tp:taxon-name-part></tp:taxon-name></italic>, ♂, paratype, Hakgala <bold>26</bold><italic><tp:taxon-name><tp:taxon-name-part taxon-name-part-type="genus" reg="Teleopsis">T.</tp:taxon-name-part> <tp:taxon-name-part taxon-name-part-type="species" reg="neglecta">neglecta</tp:taxon-name-part></tp:taxon-name></italic> sp. nov., unknown sex, paratype, Pundaluoya <bold>27</bold><italic><tp:taxon-name><tp:taxon-name-part taxon-name-part-type="genus" reg="Teleopsis">T.</tp:taxon-name-part> <tp:taxon-name-part taxon-name-part-type="species" reg="sorora">sorora</tp:taxon-name-part></tp:taxon-name></italic> sp. nov., ♂, paratype, Roseneath. Scale bars: 0.5 mm.</p></caption><graphic xmlns:xlink="http://www.w3.org/1999/xlink" xlink:href="zookeys-946-113-g007.jpg" position="float" orientation="portrait" xlink:type="simple" id="oo_429439.jpg"><uri content-type="original_file" xlink:type="simple">https://binary.pensoft.net/fig/429439</uri></graphic></fig><fig id="F9" position="float" orientation="portrait"><object-id xmlns:xlink="http://www.w3.org/1999/xlink" content-type="doi" xlink:type="simple">10.3897/zookeys.946.53108.figures29-32</object-id><object-id xmlns:xlink="http://www.w3.org/1999/xlink" content-type="arpha" xlink:type="simple">E2570908-430B-5EDA-9279-27DDBDE5D5FF</object-id><label>Figures 29–32.</label><caption><p>Ventral view of <italic><tp:taxon-name><tp:taxon-name-part taxon-name-part-type="genus" reg="Teleopsis">Teleopsis</tp:taxon-name-part></tp:taxon-name></italic> male synsternum 7+8 <bold>29</bold><italic><tp:taxon-name><tp:taxon-name-part taxon-name-part-type="genus" reg="Teleopsis">T.</tp:taxon-name-part> <tp:taxon-name-part taxon-name-part-type="species" reg="krombeini">krombeini</tp:taxon-name-part></tp:taxon-name></italic>, paratype, Thawalamtenne <bold>30</bold> same, details of lateral sections <bold>31</bold><italic><tp:taxon-name><tp:taxon-name-part taxon-name-part-type="genus" reg="Teleopsis">T.</tp:taxon-name-part> <tp:taxon-name-part taxon-name-part-type="species" reg="maculata">maculata</tp:taxon-name-part></tp:taxon-name></italic>, paratype, Hakgala <bold>32</bold> same, details of lateral sections. Scale bars: 0.1 mm.</p></caption><graphic xmlns:xlink="http://www.w3.org/1999/xlink" xlink:href="zookeys-946-113-g009.jpg" position="float" orientation="portrait" xlink:type="simple" id="oo_429441.jpg"><uri content-type="original_file" xlink:type="simple">https://binary.pensoft.net/fig/429441</uri></graphic></fig><fig id="F18" position="float" orientation="portrait"><object-id xmlns:xlink="http://www.w3.org/1999/xlink" content-type="doi" xlink:type="simple">10.3897/zookeys.946.53108.figure62</object-id><object-id xmlns:xlink="http://www.w3.org/1999/xlink" content-type="arpha" xlink:type="simple">A87D2748-7BB1-5988-A9F0-2EFCB7D4F3C0</object-id><label>Figure 62.</label><caption><p>Eye span plotted against body length for the males of the five Sri Lankan <italic><tp:taxon-name><tp:taxon-name-part taxon-name-part-type="genus" reg="Teleopsis">Teleopsis</tp:taxon-name-part></tp:taxon-name></italic> showing the difference in allometric slopes between the dimorphic <italic><tp:taxon-name><tp:taxon-name-part taxon-name-part-type="genus" reg="Teleopsis">T.</tp:taxon-name-part> <tp:taxon-name-part taxon-name-part-type="species" reg="sorora">sorora</tp:taxon-name-part></tp:taxon-name></italic> sp. nov., <italic><tp:taxon-name><tp:taxon-name-part taxon-name-part-type="genus" reg="Teleopsis">T.</tp:taxon-name-part> <tp:taxon-name-part taxon-name-part-type="species" reg="krombeini">krombeini</tp:taxon-name-part></tp:taxon-name></italic> and <italic><tp:taxon-name><tp:taxon-name-part taxon-name-part-type="genus" reg="Teleopsis">T.</tp:taxon-name-part> <tp:taxon-name-part taxon-name-part-type="species" reg="ferruginea">ferruginea</tp:taxon-name-part></tp:taxon-name></italic> and the few data points for the monomorphic <italic><tp:taxon-name><tp:taxon-name-part taxon-name-part-type="genus" reg="Teleopsis">T.</tp:taxon-name-part> <tp:taxon-name-part taxon-name-part-type="species" reg="maculata">maculata</tp:taxon-name-part></tp:taxon-name></italic> and <italic><tp:taxon-name><tp:taxon-name-part taxon-name-part-type="genus" reg="Teleopsis">T.</tp:taxon-name-part> <tp:taxon-name-part taxon-name-part-type="species" reg="neglecta">neglecta</tp:taxon-name-part></tp:taxon-name></italic> sp. nov.</p></caption><graphic xmlns:xlink="http://www.w3.org/1999/xlink" xlink:href="zookeys-946-113-g018.jpg" position="float" orientation="portrait" xlink:type="simple" id="oo_429450.jpg"><uri content-type="original_file" xlink:type="simple">https://binary.pensoft.net/fig/429450</uri></graphic></fig><fig id="F19" position="float" orientation="portrait"><object-id xmlns:xlink="http://www.w3.org/1999/xlink" content-type="doi" xlink:type="simple">10.3897/zookeys.946.53108.figure63</object-id><object-id xmlns:xlink="http://www.w3.org/1999/xlink" content-type="arpha" xlink:type="simple">C8B2BB01-2628-5664-BBB5-666B1628ADE6</object-id><label>Figure 63.</label><caption><p>Eye span plotted against body length for the females of three dimorphic species <italic><tp:taxon-name><tp:taxon-name-part taxon-name-part-type="genus" reg="Teleopsis">T.</tp:taxon-name-part> <tp:taxon-name-part taxon-name-part-type="species" reg="sorora">sorora</tp:taxon-name-part></tp:taxon-name></italic> sp. nov., <italic><tp:taxon-name><tp:taxon-name-part taxon-name-part-type="genus" reg="Teleopsis">T.</tp:taxon-name-part> <tp:taxon-name-part taxon-name-part-type="species" reg="krombeini">krombeini</tp:taxon-name-part></tp:taxon-name></italic> and <italic><tp:taxon-name><tp:taxon-name-part taxon-name-part-type="genus" reg="Teleopsis">T.</tp:taxon-name-part> <tp:taxon-name-part taxon-name-part-type="species" reg="ferruginea">ferruginea</tp:taxon-name-part></tp:taxon-name></italic> and the few data points for males of the monomorphic species <italic><tp:taxon-name><tp:taxon-name-part taxon-name-part-type="genus" reg="Teleopsis">T.</tp:taxon-name-part> <tp:taxon-name-part taxon-name-part-type="species" reg="maculata">maculata</tp:taxon-name-part></tp:taxon-name></italic> and <italic><tp:taxon-name><tp:taxon-name-part taxon-name-part-type="genus" reg="Teleopsis">T.</tp:taxon-name-part> <tp:taxon-name-part taxon-name-part-type="species" reg="neglecta">neglecta</tp:taxon-name-part></tp:taxon-name></italic> sp. nov. Note the similarity in allometric slopes.</p></caption><graphic xmlns:xlink="http://www.w3.org/1999/xlink" xlink:href="zookeys-946-113-g019.jpg" position="float" orientation="portrait" xlink:type="simple" id="oo_429451.jpg"><uri content-type="original_file" xlink:type="simple">https://binary.pensoft.net/fig/429451</uri></graphic></fig></tp:treatment-sec><ref-list><ref id="B9"><mixed-citation xmlns:xlink="http://www.w3.org/1999/xlink" xlink:type="simple"><person-group><name name-style="western"><surname>Feijen</surname><given-names>HR</given-names></name></person-group> (<year>1998</year>) <article-title><italic><tp:taxon-name><tp:taxon-name-part taxon-name-part-type="genus">Teleopsis</tp:taxon-name-part></tp:taxon-name></italic> Rondani (<tp:taxon-name><tp:taxon-name-part taxon-name-part-type="order">Diptera</tp:taxon-name-part></tp:taxon-name>, <tp:taxon-name><tp:taxon-name-part taxon-name-part-type="family">Diopsidae</tp:taxon-name-part></tp:taxon-name>): generic review and the <italic><tp:taxon-name><tp:taxon-name-part taxon-name-part-type="genus"/><tp:taxon-name-part taxon-name-part-type="species">ferruginea</tp:taxon-name-part></tp:taxon-name></italic> group from Sri Lanka.</article-title><source>Tijdschrift voor Entomologie</source><volume>141</volume>: <fpage>49</fpage>–<lpage>63</lpage>. <ext-link xlink:type="simple" ext-link-type="uri" xlink:href="http://www.nev.nl/tve/pdf/te0141049.pdf">http://www.nev.nl/tve/pdf/te0141049.pdf</ext-link><ext-link xlink:type="simple" ext-link-type="doi" xlink:href="10.1163/22119434-99900005">https://doi.org/10.1163/22119434-99900005</ext-link></mixed-citation></ref></ref-list></tp:taxon-treatment>
