# Supplementary material for: A revision of the genus Teleopsis Rondani (Diptera, Diopsidae) in Sri Lanka with descriptions of two new species and a review of the other stalk-eyed flies from the island
Source: Zookeys. 2020 Jul 6;946:113–51. doi: 10.3897/zookeys.946.53108 (PMC7358254; doi:10.3897/zookeys.946.53108)
Supplement: XML Treatment for Teleopsis neglecta [file zookeys.946.53108-treatment5.xml]

<!DOCTYPE tp:taxon-treatment
  PUBLIC "-//TaxonX//DTD Taxonomic Treatment Publishing DTD v0 20100105//EN" "tax-treatment-NSO.dtd">
<tp:taxon-treatment xmlns:tp="http://www.plazi.org/taxpub"><tp:treatment-meta><kwd-group><label>Taxon classification</label><kwd><named-content xmlns:xlink="http://www.w3.org/1999/xlink" content-type="kingdom">Animalia</named-content></kwd><kwd><named-content xmlns:xlink="http://www.w3.org/1999/xlink" content-type="order">Diptera</named-content></kwd><kwd><named-content xmlns:xlink="http://www.w3.org/1999/xlink" content-type="family">Diopsidae</named-content></kwd></kwd-group><mixed-citation publication-type="journal"><person-group><name><surname>Feijen</surname><given-names>Hans R.</given-names></name><name><surname>Feijen</surname><given-names>Cobi</given-names></name></person-group><article-title>A revision of the genus <italic><tp:taxon-name><tp:taxon-name-part taxon-name-part-type="genus" reg="Teleopsis">Teleopsis</tp:taxon-name-part></tp:taxon-name></italic> Rondani (<tp:taxon-name><tp:taxon-name-part taxon-name-part-type="order">Diptera</tp:taxon-name-part></tp:taxon-name>, <tp:taxon-name><tp:taxon-name-part taxon-name-part-type="family">Diopsidae</tp:taxon-name-part></tp:taxon-name>) in Sri Lanka with descriptions of two new species and a review of the other stalk-eyed flies from the island</article-title><source>Zookeys</source><day>06</day><month>7</month><year>2020</year><volume>946</volume><fpage>113</fpage><lpage>151</lpage><pub-id pub-id-type="doi">10.3897/zookeys.946.53108</pub-id></mixed-citation></tp:treatment-meta><tp:nomenclature><tp:taxon-name><object-id xmlns:xlink="http://www.w3.org/1999/xlink" content-type="arpha" xlink:type="simple">0798B9CB-9C20-527C-B092-8903D7416E1C</object-id>
            <tp:taxon-name-part taxon-name-part-type="genus" reg="Teleopsis">Teleopsis</tp:taxon-name-part>
            <tp:taxon-name-part taxon-name-part-type="species" reg="neglecta">neglecta</tp:taxon-name-part>
            <object-id xmlns:xlink="http://www.w3.org/1999/xlink" content-type="zoobank" xlink:type="simple">http://zoobank.org/9772DF96-ACAD-4DC9-BC70-F7CF807939D4</object-id>
          </tp:taxon-name><tp:taxon-status xmlns:xlink="http://www.w3.org/1999/xlink" xlink:type="simple">sp. nov.</tp:taxon-status><xref ref-type="fig" rid="F3">Figures 11</xref><xref ref-type="fig" rid="F5">, 21</xref><xref ref-type="fig" rid="F7">, 26</xref><xref ref-type="fig" rid="F11">, 34–35</xref><xref ref-type="fig" rid="F12">, 36–40</xref><xref ref-type="fig" rid="F13">, 41–47</xref><xref ref-type="fig" rid="F18">, 62</xref><xref ref-type="fig" rid="F19">, 63</xref></tp:nomenclature><tp:treatment-sec sec-type="type material" id="SECID0E1MBG"><title>Type material.</title><p><bold><italic>Holotype</italic></bold>, ♂, Ceylon [Sri Lanka, Central Province], Pundaluoya, [<named-content xmlns:xlink="http://www.w3.org/1999/xlink" content-type="dwc:verbatimCoordinates" xlink:type="simple"><named-content content-type="geo-json" specific-use="{&#34;type&#34;:&#34;Point&#34;,&#34;coordinates&#34;:[80.663333,7.013056]}" id="NCID0EINBG" xlink:type="simple">7°0'47"N, 80°39'48"E</named-content></named-content>, ~1060 m], 90–115 [undated, but 90–115 probably indicates1890], E. E. Green (<named-content xmlns:xlink="http://www.w3.org/1999/xlink" content-type="dwc:institutional_code" xlink:type="simple">NHMUK</named-content>), [head lacking]. <bold><italic>Paratype</italic></bold>: 1 ? sex, same data as holotype [abdomen lacking].</p></tp:treatment-sec><tp:treatment-sec sec-type="material" id="SECID0EVNBG"><title>Additional material.</title><p>Photographs: 1 ♂?, Sabaragamuwa province, Ratnapura, Kalawana, <named-content xmlns:xlink="http://www.w3.org/1999/xlink" content-type="dwc:verbatimCoordinates" xlink:type="simple"><named-content content-type="geo-json" specific-use="{&#34;type&#34;:&#34;Point&#34;,&#34;coordinates&#34;:[80.418056,6.420000]}" id="NCID0E5NBG" xlink:type="simple">6°25'12"N, 80°25'05"E</named-content></named-content>, 510 m, 6.xi.2018 by Amila Prasanna Sumanapala (Fig. <xref ref-type="fig" rid="F11">34</xref>) (<ext-link xmlns:xlink="http://www.w3.org/1999/xlink" xlink:type="simple" ext-link-type="uri" xlink:href="http://www.inaturalist.org/observations/29425825">www.inaturalist.org/observations/29425825</ext-link>); 1 ♂, Southern Province, Matara, Kotapola, Sinharaja Forest Reserve, <named-content xmlns:xlink="http://www.w3.org/1999/xlink" content-type="dwc:verbatimCoordinates" xlink:type="simple"><named-content content-type="geo-json" specific-use="{&#34;type&#34;:&#34;Point&#34;,&#34;coordinates&#34;:[80.488611,6.363056]}" id="NCID0EPOBG" xlink:type="simple">6°21'47"N, 80°29'19"E</named-content></named-content>, 420 m, 28.xi.2019 by “Baeru” (<ext-link xmlns:xlink="http://www.w3.org/1999/xlink" xlink:type="simple" ext-link-type="uri" xlink:href="http://www.inaturalist.org/observations/45756128">www.inaturalist.org/observations/45756128</ext-link>); 1?sex, Southern Province, Matara District, Kotapola, Sinharaja Forest Reserve, <named-content xmlns:xlink="http://www.w3.org/1999/xlink" content-type="dwc:verbatimCoordinates" xlink:type="simple"><named-content content-type="geo-json" specific-use="{&#34;type&#34;:&#34;Point&#34;,&#34;coordinates&#34;:[80.486944,6.362500]}" id="NCID0E3OBG" xlink:type="simple">6°21'45"N, 80°29'13"E</named-content></named-content>, 350 m, 28.xi.2019 by “Baeru” (<ext-link xmlns:xlink="http://www.w3.org/1999/xlink" xlink:type="simple" ext-link-type="uri" xlink:href="http://www.inaturalist.org/observations/45756204">www.inaturalist.org/observations/45756204</ext-link>); 1 ♀, Sabaragamuwa Province, Ratnapura, Kalawana, Sinharaja Rainforest, <named-content xmlns:xlink="http://www.w3.org/1999/xlink" content-type="dwc:verbatimCoordinates" xlink:type="simple"><named-content content-type="geo-json" specific-use="{&#34;type&#34;:&#34;Point&#34;,&#34;coordinates&#34;:[80.499444,6.400278]}" id="NCID0EJPBG" xlink:type="simple">6°24'01"N, 80°29'58"E</named-content></named-content>, 860 m, by “Baeru” (Fig. <xref ref-type="fig" rid="F11">35</xref>) (<ext-link xmlns:xlink="http://www.w3.org/1999/xlink" xlink:type="simple" ext-link-type="uri" xlink:href="http://www.inaturalist.org/observations/45907083">www.inaturalist.org/observations/45907083</ext-link>).</p><fig id="F11" position="float" orientation="portrait"><object-id xmlns:xlink="http://www.w3.org/1999/xlink" content-type="doi" xlink:type="simple">10.3897/zookeys.946.53108.figures34-35</object-id><object-id xmlns:xlink="http://www.w3.org/1999/xlink" content-type="arpha" xlink:type="simple">33E179FD-E1B5-59C0-AA37-E3660BBBB636</object-id><label>Figures 34, 35.</label><caption><p><italic><tp:taxon-name><tp:taxon-name-part taxon-name-part-type="genus" reg="Teleopsis">Teleopsis</tp:taxon-name-part> <tp:taxon-name-part taxon-name-part-type="species" reg="neglecta">neglecta</tp:taxon-name-part></tp:taxon-name></italic> sp. nov., live photographs <bold>34</bold> by Amila Prasanna Sumanapala, Kalawana (<ext-link xmlns:xlink="http://www.w3.org/1999/xlink" xlink:type="simple" ext-link-type="uri" xlink:href="http://www.inaturalist.org/observations/29425825">www.inaturalist.org/observations/29425825</ext-link>) <bold>35</bold> by “Baeru”, Sinharaja Rainforest (<ext-link xmlns:xlink="http://www.w3.org/1999/xlink" xlink:type="simple" ext-link-type="uri" xlink:href="http://www.inaturalist.org/observations/45907083">www.inaturalist.org/observations/45907083</ext-link>).</p></caption><graphic xmlns:xlink="http://www.w3.org/1999/xlink" xlink:href="zookeys-946-113-g011.jpg" position="float" orientation="portrait" xlink:type="simple" id="oo_429443.jpg"><uri content-type="original_file" xlink:type="simple">https://binary.pensoft.net/fig/429443</uri></graphic></fig></tp:treatment-sec><tp:treatment-sec sec-type="diagnosis" id="SECID0E4QBG"><title>Diagnosis.</title><p><italic><tp:taxon-name><tp:taxon-name-part taxon-name-part-type="genus" reg="Teleopsis">Teleopsis</tp:taxon-name-part> <tp:taxon-name-part taxon-name-part-type="species" reg="neglecta">neglecta</tp:taxon-name-part></tp:taxon-name></italic> sp. nov. can be recognised by its slender habitus, bareness, wing pattern (apical 10% vaguely infuscated, three distinct crossbands strongly interconnected giving four distinct pale spots, basal anterior spot not extending into cell bm+dm), wing mostly covered by microtrichia except for most of basal quarter and anterior spots, inner vertical seta and outer vertical seta spinous, tiny base of inner vertical seta, no facial teeth, dorsally glossy collar, reddish brown, thinly pollinose scutum and scutellum, ratio scutellar spine/scutellum ~ 3.1, incrassate front femora with around 54 (♂) tubercles, abdomen dark, large glossy spot laterally on terga 1 and 2, pair of pollinose spots on tergum 3, tergum 4 glossy, tergum 5 densely pollinose, male spiracles 7 symmetrically in synsternum, surstyli articulate, slender, apically rounded, ratio length/width in lateral view 2.5, surstyli without microtrichia, broad male cerci, ratio eye span/body length ~0.60–0.70 in ♂, and assumed sexual monomorphism with regard to eye span.</p><p><italic><tp:taxon-name><tp:taxon-name-part taxon-name-part-type="genus" reg="Teleopsis">Teleopsis</tp:taxon-name-part> <tp:taxon-name-part taxon-name-part-type="species" reg="neglecta">neglecta</tp:taxon-name-part></tp:taxon-name></italic> sp. nov. forms part of the <italic><tp:taxon-name><tp:taxon-name-part taxon-name-part-type="genus" reg="Teleopsis">T.</tp:taxon-name-part> <tp:taxon-name-part taxon-name-part-type="species" reg="ferruginea">ferruginea</tp:taxon-name-part></tp:taxon-name></italic> species group. Like <italic><tp:taxon-name><tp:taxon-name-part taxon-name-part-type="genus" reg="Teleopsis">T.</tp:taxon-name-part> <tp:taxon-name-part taxon-name-part-type="species" reg="maculata">maculata</tp:taxon-name-part></tp:taxon-name></italic>, it is more distant from the dimorphic species in this group (<italic><tp:taxon-name><tp:taxon-name-part taxon-name-part-type="genus" reg="Teleopsis">T.</tp:taxon-name-part> <tp:taxon-name-part taxon-name-part-type="species" reg="ferruginea">ferruginea</tp:taxon-name-part></tp:taxon-name></italic>, <italic><tp:taxon-name><tp:taxon-name-part taxon-name-part-type="genus" reg="Teleopsis">T.</tp:taxon-name-part> <tp:taxon-name-part taxon-name-part-type="species" reg="krombeini">krombeini</tp:taxon-name-part></tp:taxon-name></italic> and <italic><tp:taxon-name><tp:taxon-name-part taxon-name-part-type="genus" reg="Teleopsis">T.</tp:taxon-name-part> <tp:taxon-name-part taxon-name-part-type="species" reg="sorora">sorora</tp:taxon-name-part></tp:taxon-name></italic> sp. nov.), also given the differences in the male synsternum. However, for an understanding of the phylogenetic relationship between <italic><tp:taxon-name><tp:taxon-name-part taxon-name-part-type="genus" reg="Teleopsis">T.</tp:taxon-name-part> <tp:taxon-name-part taxon-name-part-type="species" reg="neglecta">neglecta</tp:taxon-name-part></tp:taxon-name></italic> sp. nov. and <italic><tp:taxon-name><tp:taxon-name-part taxon-name-part-type="genus" reg="Teleopsis">T.</tp:taxon-name-part> <tp:taxon-name-part taxon-name-part-type="species" reg="maculata">maculata</tp:taxon-name-part></tp:taxon-name></italic> more information has to become available (morphology of female genitalia, molecular analyses and wing geometric morphometrics analyses).</p></tp:treatment-sec><tp:treatment-sec sec-type="description" id="SECID0EIUBG"><title>Description.</title><p><bold><italic>Measurements</italic></bold>. Body length holotype ♂ 6.9 mm (estimate: collar - abdominal apex 6.3 mm, head length assumed 0.6 mm); eye span paratype 4.8 mm; wing length holotype 4.1 mm and paratype 4.8 mm; length of scutellar spine holotype 1.08 mm and paratype 1.18 mm.</p><p><bold><italic>Head</italic>.</bold> Central part yellowish brown (Figs <xref ref-type="fig" rid="F11">34</xref>–<xref ref-type="fig" rid="F12">37</xref>), thinly pollinose; frons (Fig. <xref ref-type="fig" rid="F12">37</xref>), smooth, with a shallow dimple in front of ocellar tubercle; arcuate groove dark brown; face smooth, slightly bulging centrally, no facial teeth, lateroventral corners rounded, bare, no setulae; eye span probably very small, in holotype estimated as ~60% of the body length (based on comparison of measurements of holotype and paratype), from the photograph of a live specimen an estimate of ~70% of body length is made; the rate of dimorphism in eye span cannot be estimated from the few data available, but it seems quite certain that <italic><tp:taxon-name><tp:taxon-name-part taxon-name-part-type="genus" reg="Teleopsis">T.</tp:taxon-name-part> <tp:taxon-name-part taxon-name-part-type="species" reg="neglecta">neglecta</tp:taxon-name-part></tp:taxon-name></italic> sp. nov. is a monomorphic species; although no females are available, the very small eye span in the holotype forms a clear indication that this is a monomorphic species; when the data point for ratio eye span/body length in <italic><tp:taxon-name><tp:taxon-name-part taxon-name-part-type="genus" reg="Teleopsis">T.</tp:taxon-name-part> <tp:taxon-name-part taxon-name-part-type="species" reg="maculata">maculata</tp:taxon-name-part></tp:taxon-name></italic> (Figs <xref ref-type="fig" rid="F18">62</xref>, <xref ref-type="fig" rid="F19">63</xref>) is compared with the data points for the dimorphic <italic><tp:taxon-name><tp:taxon-name-part taxon-name-part-type="genus" reg="Teleopsis">T.</tp:taxon-name-part> <tp:taxon-name-part taxon-name-part-type="species" reg="ferruginea">ferruginea</tp:taxon-name-part></tp:taxon-name></italic>, <italic><tp:taxon-name><tp:taxon-name-part taxon-name-part-type="genus" reg="Teleopsis">T.</tp:taxon-name-part> <tp:taxon-name-part taxon-name-part-type="species" reg="krombeini">krombeini</tp:taxon-name-part></tp:taxon-name></italic>, and <italic><tp:taxon-name><tp:taxon-name-part taxon-name-part-type="genus" reg="Teleopsis">T.</tp:taxon-name-part> <tp:taxon-name-part taxon-name-part-type="species" reg="sorora">sorora</tp:taxon-name-part></tp:taxon-name></italic> sp. nov., this point is similar to those for the females of the three dimorphic species [measurements are, like for <italic><tp:taxon-name><tp:taxon-name-part taxon-name-part-type="genus" reg="Teleopsis">T.</tp:taxon-name-part> <tp:taxon-name-part taxon-name-part-type="species" reg="maculata">maculata</tp:taxon-name-part></tp:taxon-name></italic> falling in the range for the monomorphic genus <italic><tp:taxon-name><tp:taxon-name-part taxon-name-part-type="genus" reg="Megalabops">Megalabops</tp:taxon-name-part></tp:taxon-name></italic>]; stalks brown, broad apical parts blackish, thinly pollinose; inner vertical seta tiny, 0.1× the diameter of the eye stalk (Fig. <xref ref-type="fig" rid="F12">36</xref>), base of inner vertical seta small, 0.2× the stalk diameter; outer vertical seta broken off, but spinous (distinct in live photograph, Figs <xref ref-type="fig" rid="F11">34</xref>, <xref ref-type="fig" rid="F11">35</xref>).</p><p><bold><italic>Thorax</italic></bold>. Collar dorsally glossy brown, but posteriorly and laterally pollinose; scutum reddish brown pollinose (darker in live photographs, Figs <xref ref-type="fig" rid="F11">34</xref>, <xref ref-type="fig" rid="F11">35</xref>), scutellum and scutellar spines yellowish brown (darker in live flies), thinly pollinose (Figs <xref ref-type="fig" rid="F12">36</xref>, <xref ref-type="fig" rid="F12">38</xref>); pleura reddish brown pollinose, anepisternum, anepimeron, katepisternum, and meron glossy reddish brown; supra-alar spines (Figs <xref ref-type="fig" rid="F12">36</xref>, <xref ref-type="fig" rid="F12">38</xref>) glossy brown, almost 2½x as long as pleurotergal spines, dorsolaterally directed; scutellar spines curving upward and outward, diverging under an angle of 100° (Figs <xref ref-type="fig" rid="F11">34</xref>–<xref ref-type="fig" rid="F12">36</xref>), ratio scutellar spine/scutellum in holotype 3.21 and in paratype 3.06, ratio scutellar spine/body length in holotype ~ 0.16; pleurotergal spines pollinose, medium-sized and blunt, posterolaterally directed; apical seta broken off in holotype and paratype, but on photograph small, ~ 20% of length of scutellar spine; no setulae on thorax, a few tiny setulae on scutellar spines, no warts.</p><p><bold><italic>Wing</italic></bold>. Irrorated with three distinct crossbands (Figs <xref ref-type="fig" rid="F3">11</xref>, <xref ref-type="fig" rid="F11">34</xref>, <xref ref-type="fig" rid="F11">35</xref>); apical 10% of wing uniformly vaguely infuscated; preapical band broad and dark, posterior half slightly paler, broadly linked to central crossband in cell r4+5, slightly extending into cells r2+3 and m; two clear spots in between the central and preapical bands, one in cells r1 and r2+3, and one basally in cell m1; central crossband dark and almost as wideas preapical band, including crossveins r-m and dm-m, darker veins R4+5 and M4, slightly less dark on posterior half, preapical and central crossband together forming a solid H-configuration; basal band dark and half the width of the other bands, darker around vein M4 and posteriorly of cell cua, a strong connection to central band incell bm+ dm and around vein M4, giving two pale spots, one in cells r1 and br and the other centrally in cell m4; cell r4+5 narrower basally and apically; vein M4 from crossvein dm-m onward turning slightly downward and reaching till just more than half the distance to the wing edge; glabrous basal areas including most of cell c except for apex, posterior basal sixth of cell r1, basal half of cell br, basal fifth of cell bm+dm except for posterior edge, and most of cell cua except for apex and anterior margin; anterior spots also almost bare.</p><p><bold><italic>Legs</italic></bold>. Front leg yellowish brown pollinose (darker in live flies), femur with very vague brown stripe on inner side, tibia darker brown; mid leg brown, femur with dark brown stripes on distal half; hind leg brown, femur with dark brown stripe on whole length, hind tibia darker brown; femur 1 (Fig. <xref ref-type="fig" rid="F12">39</xref>) incrassate in paratype, ratio of length/width 3.9, tubercles on distal three-quarters of ventral side, inner row in paratype with 28 tubercles (<italic>N</italic> = 1), outer row with 26 tubercles.</p><p><bold><italic>Preabdomen</italic></bold>. Terga 1, 2 and 3 reddish brown to black, other terga slightly darker; basal terga thinly pollinose, a glossy lateral spot on tergum 1 and basal half of tergum 2, laterally on tergum 3 a pair of more densely pollinose spots, tergum 4 glossy dorsally, tergum 5 densely pollinose, appearing pale grey on live photograph; seam between terga 2 and 3 not very distinct; sternum 1 and intersclerite blackish brown, other sterna brown, sternum 1 and most of sternum 2 glossy (Figs <xref ref-type="fig" rid="F12">40</xref>, <xref ref-type="fig" rid="F13">41</xref>), posterior edge of sternum 2 and other sterna thinly pollinose; basal three-quarters of sternum 1 fused to tergum 1 (Figs <xref ref-type="fig" rid="F12">40</xref>, <xref ref-type="fig" rid="F13">41</xref>), sternum 1 with typical U-shaped ridge posteriorly; spiracle 1 in tergum; intersclerite not clearly connected to sternum 2, sternum 2 hardly widening posteriorly, ratio length/width 3.8; sternum 3 a rectangular plate broadening posteriorly; sternum 4 consisting of two square sclerites, narrowly separated on the meson (Fig. <xref ref-type="fig" rid="F13">45</xref>).</p><fig id="F12" position="float" orientation="portrait"><object-id xmlns:xlink="http://www.w3.org/1999/xlink" content-type="doi" xlink:type="simple">10.3897/zookeys.946.53108.figures36-40</object-id><object-id xmlns:xlink="http://www.w3.org/1999/xlink" content-type="arpha" xlink:type="simple">154AD16B-6767-5972-A81D-CA814E7FD081</object-id><label>Figures 36–40.</label><caption><p><italic><tp:taxon-name><tp:taxon-name-part taxon-name-part-type="genus" reg="Teleopsis">Teleopsis</tp:taxon-name-part> <tp:taxon-name-part taxon-name-part-type="species" reg="neglecta">neglecta</tp:taxon-name-part></tp:taxon-name></italic> sp. nov. <bold>36–39</bold> unknown sex, paratype, Pundaluoya <bold>40</bold> ♂, holotype, Pundaluoya <bold>36</bold> head and thorax, dorsal view <bold>37</bold> central head, anterior view <bold>38</bold> thorax, lateral view <bold>39</bold> front femur, lateral view <bold>40</bold> abdomen, ventral (left) and dorsolateral (right) view. Scale bars: 0.5 mm.</p></caption><graphic xmlns:xlink="http://www.w3.org/1999/xlink" xlink:href="zookeys-946-113-g012.jpg" position="float" orientation="portrait" xlink:type="simple" id="oo_429444.jpg"><uri content-type="original_file" xlink:type="simple">https://binary.pensoft.net/fig/429444</uri></graphic></fig><p><bold><italic>Male postabdomen</italic>.</bold> Sternum 5 represented by two sclerites with only the central sections strongly sclerotised; sternum 6 indiscernible, only the two characteristic anterior tiny setulae could be found (Fig. <xref ref-type="fig" rid="F13">45</xref>); synsternum 7+8 (Figs <xref ref-type="fig" rid="F13">46</xref>, <xref ref-type="fig" rid="F13">47</xref>) a symmetrical, very short, broad sclerite, hardly tapering laterally; spiracles 7 quite symmetrically in synsternum; epandrium (Fig. <xref ref-type="fig" rid="F13">44</xref>) broad, rounded, covered with microtrichia and about 12 pairs of setulae; surstyli articulate, slender, small and apically rounded in posterior view, in lateral view slightly curved, ratio length/width 2.5 (Figs <xref ref-type="fig" rid="F5">21</xref>, <xref ref-type="fig" rid="F13">44</xref>), glabrous, no microtrichia, on outer and apical side with about 18 setulae; surstyli connected to lateral side of cerci, not interconnected via processus longi; cerci large, broad, apical edges sclerotised (Fig. <xref ref-type="fig" rid="F13">44</xref>), ratio length/width 1.7, covered with microtrichia and especially along edges with setulae; phallapodeme (Fig. <xref ref-type="fig" rid="F13">42</xref>) strongly curving downward anteriorly, anterior arm broadening above the vane and 1.3× the posterior arm, posterior arm weakly bifurcated, vane broad; aedeagus a complicated open structure of sclerites and membranes (Fig. <xref ref-type="fig" rid="F13">42</xref>), rather long male genital process sticking out from apex; ejaculatory apodeme fan-shaped (Fig. <xref ref-type="fig" rid="F13">43</xref>).</p><fig id="F13" position="float" orientation="portrait"><object-id xmlns:xlink="http://www.w3.org/1999/xlink" content-type="doi" xlink:type="simple">10.3897/zookeys.946.53108.figures41-47</object-id><object-id xmlns:xlink="http://www.w3.org/1999/xlink" content-type="arpha" xlink:type="simple">398E6590-9297-51EB-AE5A-FBF5D3D116E8</object-id><label>Figures 41–47.</label><caption><p><italic><tp:taxon-name><tp:taxon-name-part taxon-name-part-type="genus" reg="Teleopsis">Teleopsis</tp:taxon-name-part> <tp:taxon-name-part taxon-name-part-type="species" reg="neglecta">neglecta</tp:taxon-name-part></tp:taxon-name></italic> sp. nov., ♂, holotype, Pundaluoya <bold>41</bold> basal section of abdomen, ventral view <bold>42</bold> phallapodeme and aedeagus, lateral view <bold>43</bold> ejaculatory apodeme and sac <bold>44</bold> epandrium with surstyli and cerci, posterior view <bold>45</bold> sterna 4 and 5, ventral view (arrow indicating the anterior setulae of the otherwise absent sternum 6) <bold>46</bold> synsternum 7+8, ventral view <bold>47</bold> same, details of lateral sections. Scale bars: 0.2 mm (<bold>41</bold>); 0.1 mm (<bold>42–47</bold>).</p></caption><graphic xmlns:xlink="http://www.w3.org/1999/xlink" xlink:href="zookeys-946-113-g013.jpg" position="float" orientation="portrait" xlink:type="simple" id="oo_429445.jpg"><uri content-type="original_file" xlink:type="simple">https://binary.pensoft.net/fig/429445</uri></graphic></fig></tp:treatment-sec><tp:treatment-sec sec-type="distribution" id="SECID0EJ6BG"><title>Distribution.</title><p><italic><tp:taxon-name><tp:taxon-name-part taxon-name-part-type="genus" reg="Teleopsis">Teleopsis</tp:taxon-name-part> <tp:taxon-name-part taxon-name-part-type="species" reg="neglecta">neglecta</tp:taxon-name-part></tp:taxon-name></italic> sp. nov. is known from Sabaragamuwa Province, Southern Province and Central Province.</p></tp:treatment-sec><tp:treatment-sec sec-type="etymology" id="SECID0E16BG"><title>Etymology.</title><p>The specific epithet <italic><tp:taxon-name><tp:taxon-name-part taxon-name-part-type="genus" reg="Teleopsis"/><tp:taxon-name-part taxon-name-part-type="species" reg="neglecta">neglecta</tp:taxon-name-part></tp:taxon-name></italic> reflects the fact that, after collecting, it took 130 years for this species to be finally described (<italic><tp:taxon-name><tp:taxon-name-part taxon-name-part-type="genus" reg="Teleopsis"/><tp:taxon-name-part taxon-name-part-type="species" reg="neglecta">neglecta</tp:taxon-name-part></tp:taxon-name></italic>, ignored).</p></tp:treatment-sec><tp:treatment-sec><!--Section generated to contain objects referenced in tp:taxon-treatment.--><fig id="F3" position="float" orientation="portrait"><object-id xmlns:xlink="http://www.w3.org/1999/xlink" content-type="doi" xlink:type="simple">10.3897/zookeys.946.53108.figures7-11</object-id><object-id xmlns:xlink="http://www.w3.org/1999/xlink" content-type="arpha" xlink:type="simple">E8A1BC4E-5445-5B8F-8DED-62F47D78FEEA</object-id><label>Figures 7–11.</label><caption><p>Dorsal view of <italic><tp:taxon-name><tp:taxon-name-part taxon-name-part-type="genus" reg="Teleopsis">Teleopsis</tp:taxon-name-part></tp:taxon-name></italic> wings <bold>7</bold><italic><tp:taxon-name><tp:taxon-name-part taxon-name-part-type="genus" reg="Teleopsis">T.</tp:taxon-name-part> <tp:taxon-name-part taxon-name-part-type="species" reg="ferruginea">ferruginea</tp:taxon-name-part></tp:taxon-name></italic>, ♂, Lunugala <bold>8</bold><italic><tp:taxon-name><tp:taxon-name-part taxon-name-part-type="genus" reg="Teleopsis">T.</tp:taxon-name-part> <tp:taxon-name-part taxon-name-part-type="species" reg="sorora">sorora</tp:taxon-name-part></tp:taxon-name></italic> sp. nov., ♂, paratype, Roseneath <bold>9</bold><italic><tp:taxon-name><tp:taxon-name-part taxon-name-part-type="genus" reg="Teleopsis">T.</tp:taxon-name-part> <tp:taxon-name-part taxon-name-part-type="species" reg="krombeini">krombeini</tp:taxon-name-part></tp:taxon-name></italic>, ♂, paratype, Thawalamtenne <bold>10</bold><italic><tp:taxon-name><tp:taxon-name-part taxon-name-part-type="genus" reg="Teleopsis">T.</tp:taxon-name-part> <tp:taxon-name-part taxon-name-part-type="species" reg="maculata">maculata</tp:taxon-name-part></tp:taxon-name></italic>, ♂, paratype, Hakgala <bold>11</bold><italic><tp:taxon-name><tp:taxon-name-part taxon-name-part-type="genus" reg="Teleopsis">T.</tp:taxon-name-part> <tp:taxon-name-part taxon-name-part-type="species" reg="neglecta">neglecta</tp:taxon-name-part></tp:taxon-name></italic> sp. nov., unknown sex, paratype, Pundaluoya. Scale bars: 0.5 mm.</p></caption><graphic xmlns:xlink="http://www.w3.org/1999/xlink" xlink:href="zookeys-946-113-g003.jpg" position="float" orientation="portrait" xlink:type="simple" id="oo_429435.jpg"><uri content-type="original_file" xlink:type="simple">https://binary.pensoft.net/fig/429435</uri></graphic></fig><fig id="F5" position="float" orientation="portrait"><object-id xmlns:xlink="http://www.w3.org/1999/xlink" content-type="doi" xlink:type="simple">10.3897/zookeys.946.53108.figures17-21</object-id><object-id xmlns:xlink="http://www.w3.org/1999/xlink" content-type="arpha" xlink:type="simple">CEA758B2-3D03-52B6-BE72-56553B166E34</object-id><label>Figures 17–21.</label><caption><p>Lateral view of <italic><tp:taxon-name><tp:taxon-name-part taxon-name-part-type="genus" reg="Teleopsis">Teleopsis</tp:taxon-name-part></tp:taxon-name></italic> surstyli <bold>17</bold><italic><tp:taxon-name><tp:taxon-name-part taxon-name-part-type="genus" reg="Teleopsis">T.</tp:taxon-name-part> <tp:taxon-name-part taxon-name-part-type="species" reg="ferruginea">ferruginea</tp:taxon-name-part></tp:taxon-name></italic>, Lunugala <bold>18</bold><italic><tp:taxon-name><tp:taxon-name-part taxon-name-part-type="genus" reg="Teleopsis">T.</tp:taxon-name-part> <tp:taxon-name-part taxon-name-part-type="species" reg="sorora">sorora</tp:taxon-name-part></tp:taxon-name></italic> sp. nov., paratype, Udawattakele <bold>19</bold><italic><tp:taxon-name><tp:taxon-name-part taxon-name-part-type="genus" reg="Teleopsis">T.</tp:taxon-name-part> <tp:taxon-name-part taxon-name-part-type="species" reg="krombeini">krombeini</tp:taxon-name-part></tp:taxon-name></italic>, paratype, Thawalamtenne <bold>20</bold><italic><tp:taxon-name><tp:taxon-name-part taxon-name-part-type="genus" reg="Teleopsis">T.</tp:taxon-name-part> <tp:taxon-name-part taxon-name-part-type="species" reg="maculata">maculata</tp:taxon-name-part></tp:taxon-name></italic>, paratype, Hakgala <bold>21</bold><italic><tp:taxon-name><tp:taxon-name-part taxon-name-part-type="genus" reg="Teleopsis">T.</tp:taxon-name-part> <tp:taxon-name-part taxon-name-part-type="species" reg="neglecta">neglecta</tp:taxon-name-part></tp:taxon-name></italic> sp. nov., holotype, Pundaluoya. Scale bar: 0.1 mm (all drawn to the same scale).</p></caption><graphic xmlns:xlink="http://www.w3.org/1999/xlink" xlink:href="zookeys-946-113-g005.jpg" position="float" orientation="portrait" xlink:type="simple" id="oo_429437.jpg"><uri content-type="original_file" xlink:type="simple">https://binary.pensoft.net/fig/429437</uri></graphic></fig><fig id="F7" position="float" orientation="portrait"><object-id xmlns:xlink="http://www.w3.org/1999/xlink" content-type="doi" xlink:type="simple">10.3897/zookeys.946.53108.figures24-27</object-id><object-id xmlns:xlink="http://www.w3.org/1999/xlink" content-type="arpha" xlink:type="simple">49DE3114-F6D9-563B-9560-E21F7395B7F0</object-id><label>Figures 24–27.</label><caption><p>Anterior view of <italic><tp:taxon-name><tp:taxon-name-part taxon-name-part-type="genus" reg="Teleopsis">Teleopsis</tp:taxon-name-part></tp:taxon-name></italic> heads <bold>24</bold><italic><tp:taxon-name><tp:taxon-name-part taxon-name-part-type="genus" reg="Teleopsis">T.</tp:taxon-name-part> <tp:taxon-name-part taxon-name-part-type="species" reg="krombeini">krombeini</tp:taxon-name-part></tp:taxon-name></italic>, ♂, holotype, Thawalamtenne <bold>25</bold><italic><tp:taxon-name><tp:taxon-name-part taxon-name-part-type="genus" reg="Teleopsis">T.</tp:taxon-name-part> <tp:taxon-name-part taxon-name-part-type="species" reg="maculata">maculata</tp:taxon-name-part></tp:taxon-name></italic>, ♂, paratype, Hakgala <bold>26</bold><italic><tp:taxon-name><tp:taxon-name-part taxon-name-part-type="genus" reg="Teleopsis">T.</tp:taxon-name-part> <tp:taxon-name-part taxon-name-part-type="species" reg="neglecta">neglecta</tp:taxon-name-part></tp:taxon-name></italic> sp. nov., unknown sex, paratype, Pundaluoya <bold>27</bold><italic><tp:taxon-name><tp:taxon-name-part taxon-name-part-type="genus" reg="Teleopsis">T.</tp:taxon-name-part> <tp:taxon-name-part taxon-name-part-type="species" reg="sorora">sorora</tp:taxon-name-part></tp:taxon-name></italic> sp. nov., ♂, paratype, Roseneath. Scale bars: 0.5 mm.</p></caption><graphic xmlns:xlink="http://www.w3.org/1999/xlink" xlink:href="zookeys-946-113-g007.jpg" position="float" orientation="portrait" xlink:type="simple" id="oo_429439.jpg"><uri content-type="original_file" xlink:type="simple">https://binary.pensoft.net/fig/429439</uri></graphic></fig><fig id="F18" position="float" orientation="portrait"><object-id xmlns:xlink="http://www.w3.org/1999/xlink" content-type="doi" xlink:type="simple">10.3897/zookeys.946.53108.figure62</object-id><object-id xmlns:xlink="http://www.w3.org/1999/xlink" content-type="arpha" xlink:type="simple">A87D2748-7BB1-5988-A9F0-2EFCB7D4F3C0</object-id><label>Figure 62.</label><caption><p>Eye span plotted against body length for the males of the five Sri Lankan <italic><tp:taxon-name><tp:taxon-name-part taxon-name-part-type="genus" reg="Teleopsis">Teleopsis</tp:taxon-name-part></tp:taxon-name></italic> showing the difference in allometric slopes between the dimorphic <italic><tp:taxon-name><tp:taxon-name-part taxon-name-part-type="genus" reg="Teleopsis">T.</tp:taxon-name-part> <tp:taxon-name-part taxon-name-part-type="species" reg="sorora">sorora</tp:taxon-name-part></tp:taxon-name></italic> sp. nov., <italic><tp:taxon-name><tp:taxon-name-part taxon-name-part-type="genus" reg="Teleopsis">T.</tp:taxon-name-part> <tp:taxon-name-part taxon-name-part-type="species" reg="krombeini">krombeini</tp:taxon-name-part></tp:taxon-name></italic> and <italic><tp:taxon-name><tp:taxon-name-part taxon-name-part-type="genus" reg="Teleopsis">T.</tp:taxon-name-part> <tp:taxon-name-part taxon-name-part-type="species" reg="ferruginea">ferruginea</tp:taxon-name-part></tp:taxon-name></italic> and the few data points for the monomorphic <italic><tp:taxon-name><tp:taxon-name-part taxon-name-part-type="genus" reg="Teleopsis">T.</tp:taxon-name-part> <tp:taxon-name-part taxon-name-part-type="species" reg="maculata">maculata</tp:taxon-name-part></tp:taxon-name></italic> and <italic><tp:taxon-name><tp:taxon-name-part taxon-name-part-type="genus" reg="Teleopsis">T.</tp:taxon-name-part> <tp:taxon-name-part taxon-name-part-type="species" reg="neglecta">neglecta</tp:taxon-name-part></tp:taxon-name></italic> sp. nov.</p></caption><graphic xmlns:xlink="http://www.w3.org/1999/xlink" xlink:href="zookeys-946-113-g018.jpg" position="float" orientation="portrait" xlink:type="simple" id="oo_429450.jpg"><uri content-type="original_file" xlink:type="simple">https://binary.pensoft.net/fig/429450</uri></graphic></fig><fig id="F19" position="float" orientation="portrait"><object-id xmlns:xlink="http://www.w3.org/1999/xlink" content-type="doi" xlink:type="simple">10.3897/zookeys.946.53108.figure63</object-id><object-id xmlns:xlink="http://www.w3.org/1999/xlink" content-type="arpha" xlink:type="simple">C8B2BB01-2628-5664-BBB5-666B1628ADE6</object-id><label>Figure 63.</label><caption><p>Eye span plotted against body length for the females of three dimorphic species <italic><tp:taxon-name><tp:taxon-name-part taxon-name-part-type="genus" reg="Teleopsis">T.</tp:taxon-name-part> <tp:taxon-name-part taxon-name-part-type="species" reg="sorora">sorora</tp:taxon-name-part></tp:taxon-name></italic> sp. nov., <italic><tp:taxon-name><tp:taxon-name-part taxon-name-part-type="genus" reg="Teleopsis">T.</tp:taxon-name-part> <tp:taxon-name-part taxon-name-part-type="species" reg="krombeini">krombeini</tp:taxon-name-part></tp:taxon-name></italic> and <italic><tp:taxon-name><tp:taxon-name-part taxon-name-part-type="genus" reg="Teleopsis">T.</tp:taxon-name-part> <tp:taxon-name-part taxon-name-part-type="species" reg="ferruginea">ferruginea</tp:taxon-name-part></tp:taxon-name></italic> and the few data points for males of the monomorphic species <italic><tp:taxon-name><tp:taxon-name-part taxon-name-part-type="genus" reg="Teleopsis">T.</tp:taxon-name-part> <tp:taxon-name-part taxon-name-part-type="species" reg="maculata">maculata</tp:taxon-name-part></tp:taxon-name></italic> and <italic><tp:taxon-name><tp:taxon-name-part taxon-name-part-type="genus" reg="Teleopsis">T.</tp:taxon-name-part> <tp:taxon-name-part taxon-name-part-type="species" reg="neglecta">neglecta</tp:taxon-name-part></tp:taxon-name></italic> sp. nov. Note the similarity in allometric slopes.</p></caption><graphic xmlns:xlink="http://www.w3.org/1999/xlink" xlink:href="zookeys-946-113-g019.jpg" position="float" orientation="portrait" xlink:type="simple" id="oo_429451.jpg"><uri content-type="original_file" xlink:type="simple">https://binary.pensoft.net/fig/429451</uri></graphic></fig></tp:treatment-sec></tp:taxon-treatment>
