# Supplementary material for: A revision of the genus Teleopsis Rondani (Diptera, Diopsidae) in Sri Lanka with descriptions of two new species and a review of the other stalk-eyed flies from the island
Source: Zookeys. 2020 Jul 6;946:113–51. doi: 10.3897/zookeys.946.53108 (PMC7358254; doi:10.3897/zookeys.946.53108)
Supplement: XML Treatment for Teleopsis sorora [file zookeys.946.53108-treatment6.xml]

<!DOCTYPE tp:taxon-treatment
  PUBLIC "-//TaxonX//DTD Taxonomic Treatment Publishing DTD v0 20100105//EN" "tax-treatment-NSO.dtd">
<tp:taxon-treatment xmlns:tp="http://www.plazi.org/taxpub"><tp:treatment-meta><kwd-group><label>Taxon classification</label><kwd><named-content xmlns:xlink="http://www.w3.org/1999/xlink" content-type="kingdom">Animalia</named-content></kwd><kwd><named-content xmlns:xlink="http://www.w3.org/1999/xlink" content-type="order">Diptera</named-content></kwd><kwd><named-content xmlns:xlink="http://www.w3.org/1999/xlink" content-type="family">Diopsidae</named-content></kwd></kwd-group><mixed-citation publication-type="journal"><person-group><name><surname>Feijen</surname><given-names>Hans R.</given-names></name><name><surname>Feijen</surname><given-names>Cobi</given-names></name></person-group><article-title>A revision of the genus <italic><tp:taxon-name><tp:taxon-name-part taxon-name-part-type="genus" reg="Teleopsis">Teleopsis</tp:taxon-name-part></tp:taxon-name></italic> Rondani (<tp:taxon-name><tp:taxon-name-part taxon-name-part-type="order">Diptera</tp:taxon-name-part></tp:taxon-name>, <tp:taxon-name><tp:taxon-name-part taxon-name-part-type="family">Diopsidae</tp:taxon-name-part></tp:taxon-name>) in Sri Lanka with descriptions of two new species and a review of the other stalk-eyed flies from the island</article-title><source>Zookeys</source><day>06</day><month>7</month><year>2020</year><volume>946</volume><fpage>113</fpage><lpage>151</lpage><pub-id pub-id-type="doi">10.3897/zookeys.946.53108</pub-id></mixed-citation></tp:treatment-meta><tp:nomenclature><tp:taxon-name><object-id xmlns:xlink="http://www.w3.org/1999/xlink" content-type="arpha" xlink:type="simple">2C42F565-756C-54FA-80FF-D8A61777AD81</object-id>
            <tp:taxon-name-part taxon-name-part-type="genus" reg="Teleopsis">Teleopsis</tp:taxon-name-part>
            <tp:taxon-name-part taxon-name-part-type="species" reg="sorora">sorora</tp:taxon-name-part>
            <object-id xmlns:xlink="http://www.w3.org/1999/xlink" content-type="zoobank" xlink:type="simple">http://zoobank.org/6C00A046-4E57-4B53-B3BB-1D486FCA0AF5</object-id>
          </tp:taxon-name><tp:taxon-status xmlns:xlink="http://www.w3.org/1999/xlink" xlink:type="simple">sp. nov.</tp:taxon-status><xref ref-type="fig" rid="F3">Figures 8</xref><xref ref-type="fig" rid="F5">, 18</xref><xref ref-type="fig" rid="F7">, 27</xref><xref ref-type="fig" rid="F14">, 48–50</xref><xref ref-type="fig" rid="F15">, 51</xref><xref ref-type="fig" rid="F16">, 52–55</xref><xref ref-type="fig" rid="F17">, 56–61</xref><xref ref-type="fig" rid="F18">, 62</xref><xref ref-type="fig" rid="F19">, 63</xref><tp:nomenclature-citation-list><tp:nomenclature-citation><tp:taxon-name>
                <tp:taxon-name-part taxon-name-part-type="genus" reg="Teleopsis">Teleopsis</tp:taxon-name-part> <tp:taxon-name-part taxon-name-part-type="species" reg="ferruginea">ferruginea</tp:taxon-name-part></tp:taxon-name><comment>: <xref ref-type="bibr" rid="B9">Feijen 1998</xref>: 55 (all specimens except for holotype of <tp:taxon-name><tp:taxon-name-part taxon-name-part-type="genus" reg="Diopsis">Diopsis</tp:taxon-name-part> <tp:taxon-name-part taxon-name-part-type="species" reg="ferruginea">ferruginea</tp:taxon-name-part></tp:taxon-name>); <xref ref-type="bibr" rid="B19">Kotrba et al. 2013</xref>: 190, fig. 3f.</comment></tp:nomenclature-citation></tp:nomenclature-citation-list></tp:nomenclature><tp:treatment-sec sec-type="type material" id="SECID0EBEAI"><title>Type material.</title><p><bold><italic>Holotype</italic></bold>, ♂ Sri Lanka, Kan. Dist. [Central Province, Kandy District], Udawattakele Sanct., <named-content xmlns:xlink="http://www.w3.org/1999/xlink" content-type="dwc:verbatimCoordinates" xlink:type="simple"><named-content content-type="geo-json" specific-use="{&#34;type&#34;:&#34;Point&#34;,&#34;coordinates&#34;:[80.642222,7.298611]}" id="NCID0EPEAI" xlink:type="simple">[7°17'55"N, 80°38'32"E</named-content></named-content>, ~ 600 m], 1–3.ix.1980, K.V. Krombein, P.B. Karunaratne, T. Wijesinhe, L. Jayawickrema, V. Gunawardane (<abbrev xmlns:xlink="http://www.w3.org/1999/xlink" content-type="institution" xlink:title="National Museum of Natural History (formerly United States National Museum), Washington D.C., United States of America" id="ABBRID0EUEAI" xlink:type="simple">USNM</abbrev>). <bold><italic>Paratypes</italic></bold>: 3 ♀, 5 ♂, 1 ?sex, same data as holotype; 4 ♀, 6 ♂, Kandy, Udawattakele Sanct., Kan. Dist., 6–8.vi.1978, K. V. Krombein, P. B. Karunaratne, T. Wijesinhe, V. Kulasekare, L. Jayawickrema; 2 ♀, 3♂, Udawattakele Sanct., Kan. Dist., 8–11.ii.1979, K. V. Krombein, P. B. Karunaratne, T. Wijesinhe, S. Siriwardane, T. Gunawardane; 1 ♀, 3 ♂, Kandy Reservoir Jungle, Kan. Dist., [probably Darwin reservoir, <named-content xmlns:xlink="http://www.w3.org/1999/xlink" content-type="dwc:verbatimCoordinates" xlink:type="simple"><named-content content-type="geo-json" specific-use="{&#34;type&#34;:&#34;Point&#34;,&#34;coordinates&#34;:[80.638333,7.283611]}" id="NCID0E6EAI" xlink:type="simple">7°17'01"N, 80°38'18"E</named-content></named-content>, 600 m], 10.ii.1979, K. V. Krombein, P. B. Karunaratne, T. Wijesinhe, S. Siriwardane, T. Gunawardane (all Krombein material in <abbrev xmlns:xlink="http://www.w3.org/1999/xlink" content-type="institution" xlink:title="National Museum of Natural History (formerly United States National Museum), Washington D.C., United States of America" id="ABBRID0EEFAI" xlink:type="simple">USNM</abbrev> with some specimens in <abbrev xmlns:xlink="http://www.w3.org/1999/xlink" content-type="institution" xlink:title="Naturalis Biodiversity Center (formerly Rijksmuseum van Natuurlijke Historie), Leiden, The Netherlands" id="ABBRID0EJFAI" xlink:type="simple">RMNH</abbrev>); 1 ♂, C.P. [Central Province], Kandy, Roseneath [tea plantation?], [<named-content xmlns:xlink="http://www.w3.org/1999/xlink" content-type="dwc:verbatimCoordinates" xlink:type="simple"><named-content content-type="geo-json" specific-use="{&#34;type&#34;:&#34;Point&#34;,&#34;coordinates&#34;:[80.638611,7.278889]}" id="NCID0ERFAI" xlink:type="simple">7°16'44"N, 80°38'19"E</named-content></named-content>, ~ 655 m], 12.vii.1953, F. Keiser (<named-content xmlns:xlink="http://www.w3.org/1999/xlink" content-type="dwc:institutional_code" xlink:type="simple">NHMB</named-content>); 1 ♂, C.P., Kandy, Roseneath, 11.viii.1953, F. Keiser (<named-content xmlns:xlink="http://www.w3.org/1999/xlink" content-type="dwc:institutional_code" xlink:type="simple">NHMB</named-content>).</p></tp:treatment-sec><tp:treatment-sec sec-type="notes" id="SECID0EAGAI"><title>Notes.</title><p><xref ref-type="bibr" rid="B9">Feijen (1998)</xref> included in the material studied as “<italic><tp:taxon-name><tp:taxon-name-part taxon-name-part-type="genus" reg="Teleopsis">T.</tp:taxon-name-part> <tp:taxon-name-part taxon-name-part-type="species" reg="ferruginea">ferruginea</tp:taxon-name-part></tp:taxon-name></italic>” the following specimens: 1 ♀, 1 ♂, Sri Lanka (<named-content xmlns:xlink="http://www.w3.org/1999/xlink" content-type="dwc:institutional_code" xlink:type="simple">NHMUK</named-content>); 5 ♂, Sri Lanka, Dr. Thwaites, 67-25 (<named-content xmlns:xlink="http://www.w3.org/1999/xlink" content-type="dwc:institutional_code" xlink:type="simple">NHMUK</named-content>); 2 ♀, 2 ♂, 3?, Sri Lanka, Weston Coll., <named-content xmlns:xlink="http://www.w3.org/1999/xlink" content-type="dwc:institutional_code" xlink:type="simple">NHMUK</named-content> 1924-199; 1 ♀, 2 ♂, Peradeniya, Sri Lanka, 30.iv.1891, Lt Col. Yerbury (<named-content xmlns:xlink="http://www.w3.org/1999/xlink" content-type="dwc:institutional_code" xlink:type="simple">NHMUK</named-content>); 2 ♂, Henaratgoda, Sri Lanka, i.1901 (<named-content xmlns:xlink="http://www.w3.org/1999/xlink" content-type="dwc:institutional_code" xlink:type="simple">NHMUK</named-content>); 1 ♂, Suduganga, 10.ix.1919, R. Senior White (<named-content xmlns:xlink="http://www.w3.org/1999/xlink" content-type="dwc:institutional_code" xlink:type="simple">NHMUK</named-content>). These specimens are also likely to represent <italic><tp:taxon-name><tp:taxon-name-part taxon-name-part-type="genus" reg="Teleopsis">T.</tp:taxon-name-part> <tp:taxon-name-part taxon-name-part-type="species" reg="sorora">sorora</tp:taxon-name-part></tp:taxon-name></italic> sp. nov., but this remains to be ascertained.</p></tp:treatment-sec><tp:treatment-sec sec-type="material" id="SECID0E5HAI"><title>Additional material.</title><p>First set of photographs by Pieter D. H. Prins taken at Kandy, K. F. G. &amp; G. Korale, Udawattakele Sanctuary, <named-content xmlns:xlink="http://www.w3.org/1999/xlink" content-type="dwc:verbatimCoordinates" xlink:type="simple"><named-content content-type="geo-json" specific-use="{&#34;type&#34;:&#34;Point&#34;,&#34;coordinates&#34;:[80.642222,7.303056]}" id="NCID0EHIAI" xlink:type="simple">7°18'11"N, 80°38'32"E</named-content></named-content>, 22.xi.2010, 580 m, 23.xi.2010 and 12.xii.2010 (<ext-link xmlns:xlink="http://www.w3.org/1999/xlink" xlink:type="simple" ext-link-type="uri" xlink:href="http://www.inaturalist.org/observations/35209123">www.inaturalist.org/observations/35209123</ext-link>). Second set of photographs (<ext-link xmlns:xlink="http://www.w3.org/1999/xlink" xlink:type="simple" ext-link-type="uri" xlink:href="http://www.inaturalist.org/observations/36624976">www.inaturalist.org/observations/36624976</ext-link>) from same location and by the same photographer, 5.xii.2014 (Figs <xref ref-type="fig" rid="F14">48</xref>, <xref ref-type="fig" rid="F14">49</xref>).</p></tp:treatment-sec><tp:treatment-sec sec-type="diagnosis" id="SECID0E5IAI"><title>Diagnosis.</title><p><italic><tp:taxon-name><tp:taxon-name-part taxon-name-part-type="genus" reg="Teleopsis">Teleopsis</tp:taxon-name-part> <tp:taxon-name-part taxon-name-part-type="species" reg="sorora">sorora</tp:taxon-name-part></tp:taxon-name></italic> sp. nov. is the most colourful of all diopsids with its glossy black head, reddish legs, reddish thorax, reddish basal abdomen and black apical abdomen. Furthermore it can be recognized by its slender habitus, bareness, wing pattern (broad and curved dark preapical crossband and two very indistinct crossbands), small glabrous area of wing, setula-like inner vertical seta 0.6× the stalk diameter (usually broken off), medium-sized outer vertical seta 1.8× stalk diameter, small base of inner vertical seta, no facial teeth, blackish collar covered with dense white pollinosity, reddish brown, thinly pollinose scutum and scutellum, moderately curved scutellar spines, ratio scutellar spine/scutellum close to 3.0, moderately incrassate front femora (ratio length/width ~ 4.5) with around 48 (♀) to 50 (♂) tubercles, blackish terga 3–5 forming a circle, pair of pollinose spots on tergum 3, rectangular♀ sternum 6, almost completely divided ♀ sternum 7, ♀ spiracle 7 in membrane, rounded pentagonal subanal plate, rather elongate ♀ cerci, round spermathecae with 8–10 rounded protuberances, right ♂ spiracle 7 in synsternum 7+8, left spiracle 7 in lateral slit of synsternum, articulate and very small surstyli wider than long (ratio length/width 0.5) without microtrichia and with 10 setulae, large and rectangular ♂ cerci (ratio length/width 1.9), phallapodeme with broad anterior arm, strongly curving downward anteriorly, small eye span in female (79% of body length), medium-sized eye span in male (99% of body length), and low rate of sexual dimorphism with regard to eye span D = 0.82. <italic><tp:taxon-name><tp:taxon-name-part taxon-name-part-type="genus" reg="Teleopsis">Teleopsis</tp:taxon-name-part> <tp:taxon-name-part taxon-name-part-type="species" reg="sorora">sorora</tp:taxon-name-part></tp:taxon-name></italic> sp. nov. can be considered the sister species of <italic><tp:taxon-name><tp:taxon-name-part taxon-name-part-type="genus" reg="Teleopsis">T.</tp:taxon-name-part> <tp:taxon-name-part taxon-name-part-type="species" reg="ferruginea">ferruginea</tp:taxon-name-part></tp:taxon-name></italic> and forms part of the <italic><tp:taxon-name><tp:taxon-name-part taxon-name-part-type="genus" reg="Teleopsis">T.</tp:taxon-name-part> <tp:taxon-name-part taxon-name-part-type="species" reg="ferruginea">ferruginea</tp:taxon-name-part></tp:taxon-name></italic> species group.</p></tp:treatment-sec><tp:treatment-sec sec-type="description" id="SECID0EQKAI"><title>Description.</title><p>The following description is partly based on the redescription of <italic><tp:taxon-name><tp:taxon-name-part taxon-name-part-type="genus" reg="Teleopsis">Teleopsis</tp:taxon-name-part> <tp:taxon-name-part taxon-name-part-type="species" reg="ferruginea">ferruginea</tp:taxon-name-part></tp:taxon-name></italic> by <xref ref-type="bibr" rid="B9">Feijen (1998</xref>: 55) for which specimens were used that are now placed in <italic><tp:taxon-name><tp:taxon-name-part taxon-name-part-type="genus" reg="Teleopsis">Teleopsis</tp:taxon-name-part> <tp:taxon-name-part taxon-name-part-type="species" reg="sorora">sorora</tp:taxon-name-part></tp:taxon-name></italic> sp. nov.</p><p><bold><italic>Measurements</italic>.</bold> Body length ♀ 5.8 mm ± <abbrev xmlns:xlink="http://www.w3.org/1999/xlink" xlink:title="Standard Error" id="ABBRID0EXLAI" xlink:type="simple">SE</abbrev> 0.2 (range 4.8–6.5, <italic>N</italic> = 9), ♂ 5.9 mm ± 0.1 (range 4.7–6.5, <italic>N</italic> = 20); eye span ♀ 4.6 mm ± 0.2 (range 3.8–5.3, <italic>N</italic> = 10), ♂ 5.9 mm ± 0.2 (range 4.1–7.3, <italic>N</italic> = 20); wing length ♀ 4.4 mm ± 0.2 (range 3.7–4.8, <italic>N</italic> = 8), ♂ 4.5 mm ± 0.1 (range 3.8–4.8, <italic>N</italic> = 17); length of scutellar spine ♀ 1.18 ± 0.03 (range 1.01–1.33, <italic>N</italic> = 9), ♂ 1.17 mm ± 0.02 (range 0.99–1.30, <italic>N</italic> = 19).</p><fig id="F14" position="float" orientation="portrait"><object-id xmlns:xlink="http://www.w3.org/1999/xlink" content-type="doi" xlink:type="simple">10.3897/zookeys.946.53108.figures48-50</object-id><object-id xmlns:xlink="http://www.w3.org/1999/xlink" content-type="arpha" xlink:type="simple">14C47084-6FE5-5C9D-A71B-F60A5D277D71</object-id><label>Figures 48–50.</label><caption><p><italic><tp:taxon-name><tp:taxon-name-part taxon-name-part-type="genus" reg="Teleopsis">Teleopsis</tp:taxon-name-part> <tp:taxon-name-part taxon-name-part-type="species" reg="sorora">sorora</tp:taxon-name-part></tp:taxon-name></italic> sp. nov. <bold>48–49</bold> live photographs by Pieter D.H. Prins, Udawattakele (<ext-link xmlns:xlink="http://www.w3.org/1999/xlink" xlink:type="simple" ext-link-type="uri" xlink:href="http://www.inaturalist.org/observations/36624976">www.inaturalist.org/observations/36624976</ext-link>) <bold>50</bold> ♂, holotype, Udawattakele, photograph Cobi Feijen. Scale bar: 1 mm.</p></caption><graphic xmlns:xlink="http://www.w3.org/1999/xlink" xlink:href="zookeys-946-113-g014.jpg" position="float" orientation="portrait" xlink:type="simple" id="oo_429446.jpg"><uri content-type="original_file" xlink:type="simple">https://binary.pensoft.net/fig/429446</uri></graphic></fig><p><bold><italic>Head</italic>.</bold> Central part glossy black (Figs <xref ref-type="fig" rid="F7">27</xref>, <xref ref-type="fig" rid="F14">48–50</xref>), face laterally and ventrally covered with a typical, ‘woolly’ type of pollinosity, face and frons otherwise bare with only a few tiny pale setulae; frons (Fig. <xref ref-type="fig" rid="F7">27</xref>) very smooth with laterally at base of stalk a deep groove; arcuate groove narrow and concolourous; face flat and very smooth, facial sulcus indistinct, no facial teeth, lateroventral corners rounded; mouthparts greyish brown; eye span small in female (78.6 ± 0.9% of body length) and medium-sized in male (99.4 ± 1.5% of body length); a dimorphic species with a low rate of dimorphism D = 0.82 (Fig. <xref ref-type="fig" rid="F15">51</xref>); stalks yellowish brown, anteriorly and posteriorly with a blackish band, apices blackish pollinose; inner vertical seta usually appears minute, 0.1× the diameter of the eye stalk, in a single teneral specimen there is a small, setula-like inner vertical seta of 0.6× the stalk diameter (these slender inner vertical seta probably drop off early in the life of the fly); base of inner vertical seta small, just more than 0.2× the stalk diameter; outer vertical seta medium-sized, about 1.8× the stalk diameter, spinous.</p><fig id="F15" position="float" orientation="portrait"><object-id xmlns:xlink="http://www.w3.org/1999/xlink" content-type="doi" xlink:type="simple">10.3897/zookeys.946.53108.figure51</object-id><object-id xmlns:xlink="http://www.w3.org/1999/xlink" content-type="arpha" xlink:type="simple">50B2170C-E95F-55B6-A66B-14C8F2AB590E</object-id><label>Figure 51.</label><caption><p><italic><tp:taxon-name><tp:taxon-name-part taxon-name-part-type="genus" reg="Teleopsis">Teleopsis</tp:taxon-name-part> <tp:taxon-name-part taxon-name-part-type="species" reg="sorora">sorora</tp:taxon-name-part></tp:taxon-name></italic> sp. nov., eye span plotted against body length. For comparison, the three data points for <italic><tp:taxon-name><tp:taxon-name-part taxon-name-part-type="genus" reg="Teleopsis">Teleopsis</tp:taxon-name-part> <tp:taxon-name-part taxon-name-part-type="species" reg="ferruginea">ferruginea</tp:taxon-name-part></tp:taxon-name></italic> are also indicated.</p></caption><graphic xmlns:xlink="http://www.w3.org/1999/xlink" xlink:href="zookeys-946-113-g015.jpg" position="float" orientation="portrait" xlink:type="simple" id="oo_429447.jpg"><uri content-type="original_file" xlink:type="simple">https://binary.pensoft.net/fig/429447</uri></graphic></fig><p><bold><italic>Thorax</italic>.</bold> Collar blackish brown, covered with dense white pollinosity, dorsoposterior edge brown and laterally a brown band; scutum, scutellum and scutellar spines brown, almost reddish brown, thinly pollinose (Figs <xref ref-type="fig" rid="F14">48–50</xref>), scutellar spines with darker central band; pleura brown, very thinly pollinose, katepisternum ventrally glossy, prosternum with black spot between front coxae; supra-alar spines (Fig. <xref ref-type="fig" rid="F14">50</xref>) glossy brown, almost 2½ x as long as pleurotergal spines, laterally directed, somewhat turned upward; scutellar spines moderately curving upward and outward, diverging under an angle of 75° (Fig. <xref ref-type="fig" rid="F14">50</xref>), ratio scutellar spine/scutellum in ♀ 2.79 ± 0.05 (<italic>N</italic> = 9) and in ♂ 2.98 ± 0.05 (<italic>N</italic> = 19), ratio scutellar spine/body length in ♀ and ♂ 0.20 ± 0.00 (<italic>N</italic> = 9, resp. 19); pleurotergal spines pollinose, medium-sized and blunt, posterolaterally directed; apical seta small, 0.15 ± 0.00% of length of scutellar spine (<italic>N</italic> = 21); very few tiny setulae on scutum, a few more on ventral thorax, scutellar spines with a few tiny setulae, no basal warts.</p><fig id="F16" position="float" orientation="portrait"><object-id xmlns:xlink="http://www.w3.org/1999/xlink" content-type="doi" xlink:type="simple">10.3897/zookeys.946.53108.figures52-55</object-id><object-id xmlns:xlink="http://www.w3.org/1999/xlink" content-type="arpha" xlink:type="simple">937D98D3-4AE8-54CA-A39C-1B94833B61C9</object-id><label>Figures 52–55.</label><caption><p><italic><tp:taxon-name><tp:taxon-name-part taxon-name-part-type="genus" reg="Teleopsis">Teleopsis</tp:taxon-name-part> <tp:taxon-name-part taxon-name-part-type="species" reg="sorora">sorora</tp:taxon-name-part></tp:taxon-name></italic> sp. nov., ♀, paratype, Udawattakele <bold>52</bold> abdomen, ventral view <bold>53</bold> terga 8, 10 and cerci, dorsal view <bold>54</bold> subanal plate, ventral view <bold>55</bold> spermathecae. Scale bars: 0.5 mm (<bold>52</bold>); 0.1 mm (<bold>53–55</bold>).</p></caption><graphic xmlns:xlink="http://www.w3.org/1999/xlink" xlink:href="zookeys-946-113-g016.jpg" position="float" orientation="portrait" xlink:type="simple" id="oo_429448.jpg"><uri content-type="original_file" xlink:type="simple">https://binary.pensoft.net/fig/429448</uri></graphic></fig><p><bold><italic>Wing</italic>.</bold> Irrorated with a dominant, dark, curved preapical band (Figs <xref ref-type="fig" rid="F3">8</xref>, <xref ref-type="fig" rid="F14">50</xref>) and, in addition, two very indistinct crossbands; apex (apical 12% of wing) infuscated, slightly less infuscated area centrally near preapical band; preapical band broad, curved, apically convex, proximally concave, uniformly very dark, broadly linked to central crossband in and around cell r4+5; two pale spots in between the central and preapical bands, one in cells r1 and r2+3, and one basally in cell m1; broad, but vague and irregular central crossband including crossveins r-m and dm-m, slightly darker around vein M4; narrow, indistinct and irregular basal band, connections to central band, giving two pale spots, one distally in cell br and one centrally in cell m4; cell r4+5 narrowing subapically; vein M4 from crossvein dm-m onward turning downward and reaching till three-fifth of the distance to the wing edge; glabrous basal areas including basal half of cell c, tiny spotbasally in cell r1, central quarter of cell br, basal third of cell bm+dm except for edges, and posterior half of cell cua. The two pale wing spots proximally of the dark preapical band clearly coincide with the pair of whitish, densely pollinose spots adjoining the black apical section of the abdomen (Figs <xref ref-type="fig" rid="F14">48–50</xref>, especially Fig. <xref ref-type="fig" rid="F14">49</xref>). The same phenomenon was observed in the sister species <italic><tp:taxon-name><tp:taxon-name-part taxon-name-part-type="genus" reg="Teleopsis">T.</tp:taxon-name-part> <tp:taxon-name-part taxon-name-part-type="species" reg="ferruginea">ferruginea</tp:taxon-name-part></tp:taxon-name></italic> (<xref ref-type="bibr" rid="B9">Feijen 1998</xref>). Coinciding wing spots and abdominal spots are a common phenomenon in several <tp:taxon-name><tp:taxon-name-part taxon-name-part-type="family">Diopsidae</tp:taxon-name-part></tp:taxon-name> genera.</p><fig id="F17" position="float" orientation="portrait"><object-id xmlns:xlink="http://www.w3.org/1999/xlink" content-type="doi" xlink:type="simple">10.3897/zookeys.946.53108.figures56-61</object-id><object-id xmlns:xlink="http://www.w3.org/1999/xlink" content-type="arpha" xlink:type="simple">C93885E3-0591-50A8-8065-ADC4D83B0CF6</object-id><label>Figures 56–61.</label><caption><p><italic><tp:taxon-name><tp:taxon-name-part taxon-name-part-type="genus" reg="Teleopsis">Teleopsis</tp:taxon-name-part> <tp:taxon-name-part taxon-name-part-type="species" reg="sorora">sorora</tp:taxon-name-part></tp:taxon-name></italic> sp. nov., ♂, paratype, Udawattakele <bold>56</bold> epandrium with surstyli and cerci, posterior view <bold>57</bold> phallapodeme and aedeagus, lateral view <bold>58</bold> ejaculatory apodeme and sac <bold>59</bold> sternum 5, ventral view <bold>60</bold> synsternum 7+8, ventral view <bold>61</bold> same, details of lateral sections. Scale bars: 0.1 mm.</p></caption><graphic xmlns:xlink="http://www.w3.org/1999/xlink" xlink:href="zookeys-946-113-g017.jpg" position="float" orientation="portrait" xlink:type="simple" id="oo_429449.jpg"><uri content-type="original_file" xlink:type="simple">https://binary.pensoft.net/fig/429449</uri></graphic></fig><p><bold><italic>Legs</italic></bold>. Front leg with coxa glossy brown on outer side and dark brown pollinose on inner side, pale brown on anterior side, trochanter and femur pale brown, pollinose, femur with small dark spot basally on inner side and large black spot on distal two-thirds of outer side (Figs <xref ref-type="fig" rid="F14">48</xref>, <xref ref-type="fig" rid="F14">49</xref>), tibia glossy blackish brown, tarsus whitish except for brown base of metatarsus; mid leg brown with dark spots on femur and darker tibia; hind leg dark brown (almost black in the live specimens); femur 1 (Fig. <xref ref-type="fig" rid="F14">48</xref>) moderately incrassate with ratiolength/width in ♀ 4.5 ± 0.0 (<italic>N</italic> = 10) and in ♂ 4.6 ± 0.0 (<italic>N</italic> = 19), two rows of tubercles on distal three-quarters, inner row in ♀ with 25.7 ± 0.6 tubercles (range 22–30, <italic>N</italic> = 19) and in ♂ with 27.6 ± 0.4 tubercles (range 24–31, <italic>N</italic> = 26), outer row in ♀ with 21.9 ± 0.4 tubercles (range 19–25, <italic>N</italic> = 18) and in ♂ with 22.6 ± 0.4 tubercles (range 19–26, <italic>N</italic> = 28); legs with some setulae, ventral side of femur 1 densely covered with small setulae.</p><fig id="F18" position="float" orientation="portrait"><object-id xmlns:xlink="http://www.w3.org/1999/xlink" content-type="doi" xlink:type="simple">10.3897/zookeys.946.53108.figure62</object-id><object-id xmlns:xlink="http://www.w3.org/1999/xlink" content-type="arpha" xlink:type="simple">A87D2748-7BB1-5988-A9F0-2EFCB7D4F3C0</object-id><label>Figure 62.</label><caption><p>Eye span plotted against body length for the males of the five Sri Lankan <italic><tp:taxon-name><tp:taxon-name-part taxon-name-part-type="genus" reg="Teleopsis">Teleopsis</tp:taxon-name-part></tp:taxon-name></italic> showing the difference in allometric slopes between the dimorphic <italic><tp:taxon-name><tp:taxon-name-part taxon-name-part-type="genus" reg="Teleopsis">T.</tp:taxon-name-part> <tp:taxon-name-part taxon-name-part-type="species" reg="sorora">sorora</tp:taxon-name-part></tp:taxon-name></italic> sp. nov., <italic><tp:taxon-name><tp:taxon-name-part taxon-name-part-type="genus" reg="Teleopsis">T.</tp:taxon-name-part> <tp:taxon-name-part taxon-name-part-type="species" reg="krombeini">krombeini</tp:taxon-name-part></tp:taxon-name></italic> and <italic><tp:taxon-name><tp:taxon-name-part taxon-name-part-type="genus" reg="Teleopsis">T.</tp:taxon-name-part> <tp:taxon-name-part taxon-name-part-type="species" reg="ferruginea">ferruginea</tp:taxon-name-part></tp:taxon-name></italic> and the few data points for the monomorphic <italic><tp:taxon-name><tp:taxon-name-part taxon-name-part-type="genus" reg="Teleopsis">T.</tp:taxon-name-part> <tp:taxon-name-part taxon-name-part-type="species" reg="maculata">maculata</tp:taxon-name-part></tp:taxon-name></italic> and <italic><tp:taxon-name><tp:taxon-name-part taxon-name-part-type="genus" reg="Teleopsis">T.</tp:taxon-name-part> <tp:taxon-name-part taxon-name-part-type="species" reg="neglecta">neglecta</tp:taxon-name-part></tp:taxon-name></italic> sp. nov.</p></caption><graphic xmlns:xlink="http://www.w3.org/1999/xlink" xlink:href="zookeys-946-113-g018.jpg" position="float" orientation="portrait" xlink:type="simple" id="oo_429450.jpg"><uri content-type="original_file" xlink:type="simple">https://binary.pensoft.net/fig/429450</uri></graphic></fig><p><bold><italic>Preabdomen</italic></bold>. Terga 1 and 2 and base of tergum 3 brown, remainder of tergum 3 and terga 4, 5 and 6 blackish brown, forming a black circle (Figs <xref ref-type="fig" rid="F14">48–50</xref>) which coincides with the dark preapical wing bands; two basal terga thinly pollinose except for glossy lateral parts, laterally on tergum 3 a pair of whitish, densely pollinose spots adjoining the blackish section, apical terga with dense, whitish pollinosity; seam between terga 2 and 3 very indistinct; sterna yellowish brown, sternum 1 and intersclerite brown, sternum 1 glossy,other sterna yellowish brown, pollinose; basal half of sternum 1 seamlessly fused to syntergum; spiracle 1 in sclerite; intersclerite not connected to sternum 2 (Fig. <xref ref-type="fig" rid="F16">52</xref>), sterna slightly broadening towards abdominal apex.</p><fig id="F19" position="float" orientation="portrait"><object-id xmlns:xlink="http://www.w3.org/1999/xlink" content-type="doi" xlink:type="simple">10.3897/zookeys.946.53108.figure63</object-id><object-id xmlns:xlink="http://www.w3.org/1999/xlink" content-type="arpha" xlink:type="simple">C8B2BB01-2628-5664-BBB5-666B1628ADE6</object-id><label>Figure 63.</label><caption><p>Eye span plotted against body length for the females of three dimorphic species <italic><tp:taxon-name><tp:taxon-name-part taxon-name-part-type="genus" reg="Teleopsis">T.</tp:taxon-name-part> <tp:taxon-name-part taxon-name-part-type="species" reg="sorora">sorora</tp:taxon-name-part></tp:taxon-name></italic> sp. nov., <italic><tp:taxon-name><tp:taxon-name-part taxon-name-part-type="genus" reg="Teleopsis">T.</tp:taxon-name-part> <tp:taxon-name-part taxon-name-part-type="species" reg="krombeini">krombeini</tp:taxon-name-part></tp:taxon-name></italic> and <italic><tp:taxon-name><tp:taxon-name-part taxon-name-part-type="genus" reg="Teleopsis">T.</tp:taxon-name-part> <tp:taxon-name-part taxon-name-part-type="species" reg="ferruginea">ferruginea</tp:taxon-name-part></tp:taxon-name></italic> and the few data points for males of the monomorphic species <italic><tp:taxon-name><tp:taxon-name-part taxon-name-part-type="genus" reg="Teleopsis">T.</tp:taxon-name-part> <tp:taxon-name-part taxon-name-part-type="species" reg="maculata">maculata</tp:taxon-name-part></tp:taxon-name></italic> and <italic><tp:taxon-name><tp:taxon-name-part taxon-name-part-type="genus" reg="Teleopsis">T.</tp:taxon-name-part> <tp:taxon-name-part taxon-name-part-type="species" reg="neglecta">neglecta</tp:taxon-name-part></tp:taxon-name></italic> sp. nov. Note the similarity in allometric slopes.</p></caption><graphic xmlns:xlink="http://www.w3.org/1999/xlink" xlink:href="zookeys-946-113-g019.jpg" position="float" orientation="portrait" xlink:type="simple" id="oo_429451.jpg"><uri content-type="original_file" xlink:type="simple">https://binary.pensoft.net/fig/429451</uri></graphic></fig><p><bold><italic>Female postabdomen</italic></bold>. Deflexed; terga 6 and 7 single rectangular sclerites (Fig. <xref ref-type="fig" rid="F16">52</xref>); tergum 8 represented by two rounded sclerites (Fig. <xref ref-type="fig" rid="F16">53</xref>), sclerites anteriorly glabrous; tergum 10 ill-defined, with one pair of setulae; cerci rather elongate, ratio of length/width 3.6, covered with microtrichia and a number of setulae; sterna 5 and 6 single rectangular sclerites; sternum 7 posteriorly constricted medially, giving two sclerites joined anteriorly; spiracle 7 in membrane; sternum 8 represented by two triangular sclerites; subanal plate (Fig. <xref ref-type="fig" rid="F16">54</xref>) pentagonal with rounded corners, at apex a pair of large setulae; laterally about 8 pairs of small setulae, covered with microtrichia; spermathecae (Fig. <xref ref-type="fig" rid="F16">55</xref>) rounded with few rounded protuberances, ten in the single theca and eight each in the pair, heavily sclerotised; sclerotised ring of ventral vagina tapering towards one side.</p><fig id="F20" position="float" orientation="portrait"><object-id xmlns:xlink="http://www.w3.org/1999/xlink" content-type="doi" xlink:type="simple">10.3897/zookeys.946.53108.figures64-66</object-id><object-id xmlns:xlink="http://www.w3.org/1999/xlink" content-type="arpha" xlink:type="simple">182D8160-FA4A-56B0-81A5-0B24EC67CA86</object-id><label>Figures 64–66.</label><caption><p><italic><tp:taxon-name><tp:taxon-name-part taxon-name-part-type="genus" reg="Sphyracephala">Sphyracephala</tp:taxon-name-part> <tp:taxon-name-part taxon-name-part-type="species" reg="bipunctipennis">bipunctipennis</tp:taxon-name-part></tp:taxon-name></italic>, paratypes, Sudu Ganga <bold>64</bold> ♂, habitus, dorsal view <bold>65</bold> ♀, head, anterior view (inner vertical seta absent, but outer vertical seta broken off) <bold>66</bold> ♂, wing. Scale bars: 0.5 mm.</p></caption><graphic xmlns:xlink="http://www.w3.org/1999/xlink" xlink:href="zookeys-946-113-g020.jpg" position="float" orientation="portrait" xlink:type="simple" id="oo_429452.jpg"><uri content-type="original_file" xlink:type="simple">https://binary.pensoft.net/fig/429452</uri></graphic></fig><p><bold><italic>Male postabdomen</italic></bold>. Sternum 4 a single rectangular sclerite; sternum 5 consisting of two small strongly sclerotised sclerites with anteriorly vaguely sclerotised sections (Fig. <xref ref-type="fig" rid="F17">59</xref>); sternum 6 indiscernible; synsternum 7+8 without sclerotised connection to anterior sclerites of epandrium; right spiracle 7 in anterior edge of synsternum, left spiracle 7 in slit in lateral tip of synsternum (Figs <xref ref-type="fig" rid="F17">60</xref>, <xref ref-type="fig" rid="F17">61</xref>); epandrium (Fig. <xref ref-type="fig" rid="F17">56</xref>) rounded, covered with microtrichia and about 14 pairs of setulae; surstyli articulate, very small, apically rounded, in lateral view asymmetrical (one corner acute and the other one rectangular), wider than long, ratio length/width 0.5 (Fig. <xref ref-type="fig" rid="F5">18</xref>), no microtrichia, apically 10 setulae, setulae about as long as surstylus; surstyli just connected to lateral side of cerci, not interconnected via processus longi; cerci large, broad, flat, quite rectangular with rounded corners, equal width along most of its length, ratio length/width 1.9, covered with microtrichia and especially along edges with setulae; phallapodeme (Fig. <xref ref-type="fig" rid="F17">57</xref>) with broad anterior arm, abruptly narrowing anteriorly and strongly curving downward, anterior arm slightly longer than posterior arm; aedeagus (Fig. <xref ref-type="fig" rid="F17">57</xref>) with rather long male genital process sticking out from apex; ejaculatory apodeme fan-shaped (Fig. <xref ref-type="fig" rid="F17">58</xref>), ejaculatory sac relatively small.</p><fig id="F21" position="float" orientation="portrait"><object-id xmlns:xlink="http://www.w3.org/1999/xlink" content-type="doi" xlink:type="simple">10.3897/zookeys.946.53108.figures67-69</object-id><object-id xmlns:xlink="http://www.w3.org/1999/xlink" content-type="arpha" xlink:type="simple">1BEDBD98-527B-582D-94DE-709022D9ABFE</object-id><label>Figures 67–69.</label><caption><p><italic><tp:taxon-name><tp:taxon-name-part taxon-name-part-type="genus" reg="Cyrtodiopsis">Cyrtodiopsis</tp:taxon-name-part></tp:taxon-name></italic> sp., Morin? <bold>67</bold> ♀, habitus, lateral view <bold>68</bold> ♂, head, anterior view (inner vertical seta broken off) <bold>69</bold> ♀, wing. Scale bars: 0.5 mm.</p></caption><graphic xmlns:xlink="http://www.w3.org/1999/xlink" xlink:href="zookeys-946-113-g021.jpg" position="float" orientation="portrait" xlink:type="simple" id="oo_429453.jpg"><uri content-type="original_file" xlink:type="simple">https://binary.pensoft.net/fig/429453</uri></graphic></fig></tp:treatment-sec><tp:treatment-sec sec-type="distribution" id="SECID0EM4AI"><title>Distribution.</title><p>The specimens of the type series are from three neighbouring locations in Kandy: Udawattakele Sanctuary, Darwin Reservoir and Roseneath. If the <named-content xmlns:xlink="http://www.w3.org/1999/xlink" content-type="dwc:institutional_code" xlink:type="simple">NHMUK</named-content> specimens also represent <italic><tp:taxon-name><tp:taxon-name-part taxon-name-part-type="genus" reg="Teleopsis">T.</tp:taxon-name-part> <tp:taxon-name-part taxon-name-part-type="species" reg="sorora">sorora</tp:taxon-name-part></tp:taxon-name></italic> sp. nov., this would extend the known distribution to the surroundings of Colombo and the wider surroundings of Kandy.</p><fig id="F22" position="float" orientation="portrait"><object-id xmlns:xlink="http://www.w3.org/1999/xlink" content-type="doi" xlink:type="simple">10.3897/zookeys.946.53108.figures70-72</object-id><object-id xmlns:xlink="http://www.w3.org/1999/xlink" content-type="arpha" xlink:type="simple">8958CEF5-EAA3-5014-A486-D5B37BBFB9A2</object-id><label>Figures 70–72.</label><caption><p><italic><tp:taxon-name><tp:taxon-name-part taxon-name-part-type="genus" reg="Diopsis">Diopsis</tp:taxon-name-part></tp:taxon-name></italic> sp., Mahiyangana <bold>70</bold> ♂, habitus, dorsal view <bold>71</bold> ♂, head, anterior view <bold>72</bold> ♀, wing. Scale bars: 0.5 mm.</p></caption><graphic xmlns:xlink="http://www.w3.org/1999/xlink" xlink:href="zookeys-946-113-g022.jpg" position="float" orientation="portrait" xlink:type="simple" id="oo_429454.jpg"><uri content-type="original_file" xlink:type="simple">https://binary.pensoft.net/fig/429454</uri></graphic></fig></tp:treatment-sec><tp:treatment-sec sec-type="etymology" id="SECID0E35AI"><title>Etymology.</title><p>This new species is considered the sister species of <italic><tp:taxon-name><tp:taxon-name-part taxon-name-part-type="genus" reg="Teleopsis">Teleopsis</tp:taxon-name-part> <tp:taxon-name-part taxon-name-part-type="species" reg="ferruginea">ferruginea</tp:taxon-name-part></tp:taxon-name></italic>, hence the name <italic><tp:taxon-name><tp:taxon-name-part taxon-name-part-type="genus" reg="Teleopsis"/><tp:taxon-name-part taxon-name-part-type="species" reg="sorora">sorora</tp:taxon-name-part></tp:taxon-name></italic> (sister).</p><fig id="F23" position="float" orientation="portrait"><object-id xmlns:xlink="http://www.w3.org/1999/xlink" content-type="doi" xlink:type="simple">10.3897/zookeys.946.53108.figure73</object-id><object-id xmlns:xlink="http://www.w3.org/1999/xlink" content-type="arpha" xlink:type="simple">1EC39B67-2366-5AA2-8A81-2BBFD7CE2826</object-id><label>Figure 73.</label><caption><p><tp:taxon-name><tp:taxon-name-part taxon-name-part-type="genus" reg="Diopsis">Diopsis</tp:taxon-name-part> <tp:taxon-name-part taxon-name-part-type="uncertainty-rank">nr</tp:taxon-name-part> <tp:taxon-name-part taxon-name-part-type="species" reg="indica">indica</tp:taxon-name-part></tp:taxon-name> from Sri Lanka, eye span plotted against body length. The graph is based on measurements for 40 ♀ and 40 ♂ and demonstrates an unequivocally homomorphic species.</p></caption><graphic xmlns:xlink="http://www.w3.org/1999/xlink" xlink:href="zookeys-946-113-g023.jpg" position="float" orientation="portrait" xlink:type="simple" id="oo_429455.jpg"><uri content-type="original_file" xlink:type="simple">https://binary.pensoft.net/fig/429455</uri></graphic></fig></tp:treatment-sec><tp:treatment-sec><!--Section generated to contain objects referenced in tp:taxon-treatment.--><fig id="F3" position="float" orientation="portrait"><object-id xmlns:xlink="http://www.w3.org/1999/xlink" content-type="doi" xlink:type="simple">10.3897/zookeys.946.53108.figures7-11</object-id><object-id xmlns:xlink="http://www.w3.org/1999/xlink" content-type="arpha" xlink:type="simple">E8A1BC4E-5445-5B8F-8DED-62F47D78FEEA</object-id><label>Figures 7–11.</label><caption><p>Dorsal view of <italic><tp:taxon-name><tp:taxon-name-part taxon-name-part-type="genus" reg="Teleopsis">Teleopsis</tp:taxon-name-part></tp:taxon-name></italic> wings <bold>7</bold><italic><tp:taxon-name><tp:taxon-name-part taxon-name-part-type="genus" reg="Teleopsis">T.</tp:taxon-name-part> <tp:taxon-name-part taxon-name-part-type="species" reg="ferruginea">ferruginea</tp:taxon-name-part></tp:taxon-name></italic>, ♂, Lunugala <bold>8</bold><italic><tp:taxon-name><tp:taxon-name-part taxon-name-part-type="genus" reg="Teleopsis">T.</tp:taxon-name-part> <tp:taxon-name-part taxon-name-part-type="species" reg="sorora">sorora</tp:taxon-name-part></tp:taxon-name></italic> sp. nov., ♂, paratype, Roseneath <bold>9</bold><italic><tp:taxon-name><tp:taxon-name-part taxon-name-part-type="genus" reg="Teleopsis">T.</tp:taxon-name-part> <tp:taxon-name-part taxon-name-part-type="species" reg="krombeini">krombeini</tp:taxon-name-part></tp:taxon-name></italic>, ♂, paratype, Thawalamtenne <bold>10</bold><italic><tp:taxon-name><tp:taxon-name-part taxon-name-part-type="genus" reg="Teleopsis">T.</tp:taxon-name-part> <tp:taxon-name-part taxon-name-part-type="species" reg="maculata">maculata</tp:taxon-name-part></tp:taxon-name></italic>, ♂, paratype, Hakgala <bold>11</bold><italic><tp:taxon-name><tp:taxon-name-part taxon-name-part-type="genus" reg="Teleopsis">T.</tp:taxon-name-part> <tp:taxon-name-part taxon-name-part-type="species" reg="neglecta">neglecta</tp:taxon-name-part></tp:taxon-name></italic> sp. nov., unknown sex, paratype, Pundaluoya. Scale bars: 0.5 mm.</p></caption><graphic xmlns:xlink="http://www.w3.org/1999/xlink" xlink:href="zookeys-946-113-g003.jpg" position="float" orientation="portrait" xlink:type="simple" id="oo_429435.jpg"><uri content-type="original_file" xlink:type="simple">https://binary.pensoft.net/fig/429435</uri></graphic></fig><fig id="F5" position="float" orientation="portrait"><object-id xmlns:xlink="http://www.w3.org/1999/xlink" content-type="doi" xlink:type="simple">10.3897/zookeys.946.53108.figures17-21</object-id><object-id xmlns:xlink="http://www.w3.org/1999/xlink" content-type="arpha" xlink:type="simple">CEA758B2-3D03-52B6-BE72-56553B166E34</object-id><label>Figures 17–21.</label><caption><p>Lateral view of <italic><tp:taxon-name><tp:taxon-name-part taxon-name-part-type="genus" reg="Teleopsis">Teleopsis</tp:taxon-name-part></tp:taxon-name></italic> surstyli <bold>17</bold><italic><tp:taxon-name><tp:taxon-name-part taxon-name-part-type="genus" reg="Teleopsis">T.</tp:taxon-name-part> <tp:taxon-name-part taxon-name-part-type="species" reg="ferruginea">ferruginea</tp:taxon-name-part></tp:taxon-name></italic>, Lunugala <bold>18</bold><italic><tp:taxon-name><tp:taxon-name-part taxon-name-part-type="genus" reg="Teleopsis">T.</tp:taxon-name-part> <tp:taxon-name-part taxon-name-part-type="species" reg="sorora">sorora</tp:taxon-name-part></tp:taxon-name></italic> sp. nov., paratype, Udawattakele <bold>19</bold><italic><tp:taxon-name><tp:taxon-name-part taxon-name-part-type="genus" reg="Teleopsis">T.</tp:taxon-name-part> <tp:taxon-name-part taxon-name-part-type="species" reg="krombeini">krombeini</tp:taxon-name-part></tp:taxon-name></italic>, paratype, Thawalamtenne <bold>20</bold><italic><tp:taxon-name><tp:taxon-name-part taxon-name-part-type="genus" reg="Teleopsis">T.</tp:taxon-name-part> <tp:taxon-name-part taxon-name-part-type="species" reg="maculata">maculata</tp:taxon-name-part></tp:taxon-name></italic>, paratype, Hakgala <bold>21</bold><italic><tp:taxon-name><tp:taxon-name-part taxon-name-part-type="genus" reg="Teleopsis">T.</tp:taxon-name-part> <tp:taxon-name-part taxon-name-part-type="species" reg="neglecta">neglecta</tp:taxon-name-part></tp:taxon-name></italic> sp. nov., holotype, Pundaluoya. Scale bar: 0.1 mm (all drawn to the same scale).</p></caption><graphic xmlns:xlink="http://www.w3.org/1999/xlink" xlink:href="zookeys-946-113-g005.jpg" position="float" orientation="portrait" xlink:type="simple" id="oo_429437.jpg"><uri content-type="original_file" xlink:type="simple">https://binary.pensoft.net/fig/429437</uri></graphic></fig><fig id="F7" position="float" orientation="portrait"><object-id xmlns:xlink="http://www.w3.org/1999/xlink" content-type="doi" xlink:type="simple">10.3897/zookeys.946.53108.figures24-27</object-id><object-id xmlns:xlink="http://www.w3.org/1999/xlink" content-type="arpha" xlink:type="simple">49DE3114-F6D9-563B-9560-E21F7395B7F0</object-id><label>Figures 24–27.</label><caption><p>Anterior view of <italic><tp:taxon-name><tp:taxon-name-part taxon-name-part-type="genus" reg="Teleopsis">Teleopsis</tp:taxon-name-part></tp:taxon-name></italic> heads <bold>24</bold><italic><tp:taxon-name><tp:taxon-name-part taxon-name-part-type="genus" reg="Teleopsis">T.</tp:taxon-name-part> <tp:taxon-name-part taxon-name-part-type="species" reg="krombeini">krombeini</tp:taxon-name-part></tp:taxon-name></italic>, ♂, holotype, Thawalamtenne <bold>25</bold><italic><tp:taxon-name><tp:taxon-name-part taxon-name-part-type="genus" reg="Teleopsis">T.</tp:taxon-name-part> <tp:taxon-name-part taxon-name-part-type="species" reg="maculata">maculata</tp:taxon-name-part></tp:taxon-name></italic>, ♂, paratype, Hakgala <bold>26</bold><italic><tp:taxon-name><tp:taxon-name-part taxon-name-part-type="genus" reg="Teleopsis">T.</tp:taxon-name-part> <tp:taxon-name-part taxon-name-part-type="species" reg="neglecta">neglecta</tp:taxon-name-part></tp:taxon-name></italic> sp. nov., unknown sex, paratype, Pundaluoya <bold>27</bold><italic><tp:taxon-name><tp:taxon-name-part taxon-name-part-type="genus" reg="Teleopsis">T.</tp:taxon-name-part> <tp:taxon-name-part taxon-name-part-type="species" reg="sorora">sorora</tp:taxon-name-part></tp:taxon-name></italic> sp. nov., ♂, paratype, Roseneath. Scale bars: 0.5 mm.</p></caption><graphic xmlns:xlink="http://www.w3.org/1999/xlink" xlink:href="zookeys-946-113-g007.jpg" position="float" orientation="portrait" xlink:type="simple" id="oo_429439.jpg"><uri content-type="original_file" xlink:type="simple">https://binary.pensoft.net/fig/429439</uri></graphic></fig></tp:treatment-sec><ref-list><ref id="B9"><mixed-citation xmlns:xlink="http://www.w3.org/1999/xlink" xlink:type="simple"><person-group><name name-style="western"><surname>Feijen</surname><given-names>HR</given-names></name></person-group> (<year>1998</year>) <article-title><italic><tp:taxon-name><tp:taxon-name-part taxon-name-part-type="genus">Teleopsis</tp:taxon-name-part></tp:taxon-name></italic> Rondani (<tp:taxon-name><tp:taxon-name-part taxon-name-part-type="order">Diptera</tp:taxon-name-part></tp:taxon-name>, <tp:taxon-name><tp:taxon-name-part taxon-name-part-type="family">Diopsidae</tp:taxon-name-part></tp:taxon-name>): generic review and the <italic><tp:taxon-name><tp:taxon-name-part taxon-name-part-type="genus"/><tp:taxon-name-part taxon-name-part-type="species">ferruginea</tp:taxon-name-part></tp:taxon-name></italic> group from Sri Lanka.</article-title><source>Tijdschrift voor Entomologie</source><volume>141</volume>: <fpage>49</fpage>–<lpage>63</lpage>. <ext-link xlink:type="simple" ext-link-type="uri" xlink:href="http://www.nev.nl/tve/pdf/te0141049.pdf">http://www.nev.nl/tve/pdf/te0141049.pdf</ext-link><ext-link xlink:type="simple" ext-link-type="doi" xlink:href="10.1163/22119434-99900005">https://doi.org/10.1163/22119434-99900005</ext-link></mixed-citation></ref><ref id="B19"><mixed-citation xmlns:xlink="http://www.w3.org/1999/xlink" xlink:type="simple"><person-group><name name-style="western"><surname>Kotrba</surname><given-names>M</given-names></name><name name-style="western"><surname>Huber</surname><given-names>J</given-names></name><name name-style="western"><surname>Feijen</surname><given-names>HR</given-names></name></person-group> (<year>2013</year>) <article-title>Driven by choice not conflict – coevolution of male and female genitalia in stalk-eyed flies (<tp:taxon-name><tp:taxon-name-part taxon-name-part-type="order">Diptera</tp:taxon-name-part></tp:taxon-name>, <tp:taxon-name><tp:taxon-name-part taxon-name-part-type="family">Diopsidae</tp:taxon-name-part></tp:taxon-name>).</article-title><source>Organisms, Diversity and Evolution</source><volume>14</volume>: <fpage>187</fpage>–<lpage>201</lpage>. <ext-link xlink:type="simple" ext-link-type="doi" xlink:href="10.1007/s13127-013-0162-2">https://doi.org/10.1007/s13127-013-0162-2</ext-link></mixed-citation></ref></ref-list></tp:taxon-treatment>
