# Supplementary material for: A revision of the genus Teleopsis Rondani (Diptera, Diopsidae) in Sri Lanka with descriptions of two new species and a review of the other stalk-eyed flies from the island
Source: Zookeys. 2020 Jul 6;946:113–51. doi: 10.3897/zookeys.946.53108 (PMC7358254; doi:10.3897/zookeys.946.53108)
Supplement: XML Treatment for Sphyracephala bipunctipennis [file zookeys.946.53108-treatment7.xml]

<!DOCTYPE tp:taxon-treatment
  PUBLIC "-//TaxonX//DTD Taxonomic Treatment Publishing DTD v0 20100105//EN" "tax-treatment-NSO.dtd">
<tp:taxon-treatment xmlns:tp="http://www.plazi.org/taxpub"><tp:treatment-meta><kwd-group><label>Taxon classification</label><kwd><named-content xmlns:xlink="http://www.w3.org/1999/xlink" content-type="kingdom">Animalia</named-content></kwd><kwd><named-content xmlns:xlink="http://www.w3.org/1999/xlink" content-type="order">Diptera</named-content></kwd><kwd><named-content xmlns:xlink="http://www.w3.org/1999/xlink" content-type="family">Diopsidae</named-content></kwd></kwd-group><mixed-citation publication-type="journal"><person-group><name><surname>Feijen</surname><given-names>Hans R.</given-names></name><name><surname>Feijen</surname><given-names>Cobi</given-names></name></person-group><article-title>A revision of the genus <italic><tp:taxon-name><tp:taxon-name-part taxon-name-part-type="genus" reg="Teleopsis">Teleopsis</tp:taxon-name-part></tp:taxon-name></italic> Rondani (<tp:taxon-name><tp:taxon-name-part taxon-name-part-type="order">Diptera</tp:taxon-name-part></tp:taxon-name>, <tp:taxon-name><tp:taxon-name-part taxon-name-part-type="family">Diopsidae</tp:taxon-name-part></tp:taxon-name>) in Sri Lanka with descriptions of two new species and a review of the other stalk-eyed flies from the island</article-title><source>Zookeys</source><day>06</day><month>7</month><year>2020</year><volume>946</volume><fpage>113</fpage><lpage>151</lpage><pub-id pub-id-type="doi">10.3897/zookeys.946.53108</pub-id></mixed-citation></tp:treatment-meta><tp:nomenclature><tp:taxon-name><object-id xmlns:xlink="http://www.w3.org/1999/xlink" content-type="arpha" xlink:type="simple">E53A9142-E109-51C5-999D-B77F56F46758</object-id>
                <tp:taxon-name-part taxon-name-part-type="genus" reg="Sphyracephala">Sphyracephala</tp:taxon-name-part>
                <tp:taxon-name-part taxon-name-part-type="species" reg="bipunctipennis">bipunctipennis</tp:taxon-name-part>
              </tp:taxon-name><tp:taxon-authority>(Senior-White, 1922)</tp:taxon-authority><xref ref-type="fig" rid="F20">Figures 64–66</xref><tp:nomenclature-citation-list><tp:nomenclature-citation><tp:taxon-name>
                    <tp:taxon-name-part taxon-name-part-type="genus" reg="Teleopsis">Teleopsis</tp:taxon-name-part> <tp:taxon-name-part taxon-name-part-type="species" reg="bipunctipennis">bipunctipennis</tp:taxon-name-part></tp:taxon-name><comment>Senior-White, 1922: 165, pl. 13, fig. 1; <xref ref-type="bibr" rid="B6">Descamps 1957</xref>: 19; <xref ref-type="bibr" rid="B28">Steyskal 1972</xref>: 11.</comment></tp:nomenclature-citation><tp:nomenclature-citation><tp:taxon-name>
                    <tp:taxon-name-part taxon-name-part-type="genus" reg="Pseudodiopsis">Pseudodiopsis</tp:taxon-name-part> <tp:taxon-name-part taxon-name-part-type="species" reg="bipunctipennis">bipunctipennis</tp:taxon-name-part></tp:taxon-name><comment>(Senior-White): <xref ref-type="bibr" rid="B26">Shillito 1940</xref>: 150; <xref ref-type="bibr" rid="B29">Steyskal 1977</xref>: 35.</comment></tp:nomenclature-citation><tp:nomenclature-citation><tp:taxon-name>
                    <tp:taxon-name-part taxon-name-part-type="genus" reg="Sphyracephala">Sphyracephala</tp:taxon-name-part> <tp:taxon-name-part taxon-name-part-type="species" reg="bipunctipennis">bipunctipennis</tp:taxon-name-part></tp:taxon-name><comment>(Senior-White): <xref ref-type="bibr" rid="B8">Feijen 1989</xref>: 67; <xref ref-type="bibr" rid="B9">Feijen 1998</xref>: 50; <xref ref-type="bibr" rid="B14">Feijen and Feijen 2019</xref>: 39.</comment></tp:nomenclature-citation></tp:nomenclature-citation-list></tp:nomenclature><tp:treatment-sec sec-type="type material" id="SECID0E1FCI"><title>Type material.</title><p><bold><italic>Holotype</italic></bold>, ♂ Sri Lanka, [Central Province] Suduganga [Sudu Ganga] river, Indiganga, on leaves of Liliacrans (sic!) plant, 10.viii.1919 (<named-content xmlns:xlink="http://www.w3.org/1999/xlink" content-type="dwc:institutional_code" xlink:type="simple">NHMUK</named-content>). <bold><italic>Paratypes</italic></bold>: 7 ♀, 4 ♂, same data as holotype (<named-content xmlns:xlink="http://www.w3.org/1999/xlink" content-type="dwc:institutional_code" xlink:type="simple">NHMUK</named-content>).</p></tp:treatment-sec><tp:treatment-sec sec-type="distribution" id="SECID0ESGCI"><title>Distribution.</title><p>India (Tamil Nadu), Sri Lanka (Central Province). Except for the 1919 type series, no other specimens are known from Sri Lanka.</p></tp:treatment-sec><tp:treatment-sec><!--Section generated to contain objects referenced in tp:taxon-treatment.--><fig id="F20" position="float" orientation="portrait"><object-id xmlns:xlink="http://www.w3.org/1999/xlink" content-type="doi" xlink:type="simple">10.3897/zookeys.946.53108.figures64-66</object-id><object-id xmlns:xlink="http://www.w3.org/1999/xlink" content-type="arpha" xlink:type="simple">182D8160-FA4A-56B0-81A5-0B24EC67CA86</object-id><label>Figures 64–66.</label><caption><p><italic><tp:taxon-name><tp:taxon-name-part taxon-name-part-type="genus" reg="Sphyracephala">Sphyracephala</tp:taxon-name-part> <tp:taxon-name-part taxon-name-part-type="species" reg="bipunctipennis">bipunctipennis</tp:taxon-name-part></tp:taxon-name></italic>, paratypes, Sudu Ganga <bold>64</bold> ♂, habitus, dorsal view <bold>65</bold> ♀, head, anterior view (inner vertical seta absent, but outer vertical seta broken off) <bold>66</bold> ♂, wing. Scale bars: 0.5 mm.</p></caption><graphic xmlns:xlink="http://www.w3.org/1999/xlink" xlink:href="zookeys-946-113-g020.jpg" position="float" orientation="portrait" xlink:type="simple" id="oo_429452.jpg"><uri content-type="original_file" xlink:type="simple">https://binary.pensoft.net/fig/429452</uri></graphic></fig></tp:treatment-sec><ref-list><ref id="B6"><mixed-citation xmlns:xlink="http://www.w3.org/1999/xlink" xlink:type="simple"><person-group><name name-style="western"><surname>Descamps</surname><given-names>M</given-names></name></person-group> (<year>1957</year>) <article-title>Recherches morphologiques et biologiques sur les <tp:taxon-name><tp:taxon-name-part taxon-name-part-type="family">Diopsidae</tp:taxon-name-part></tp:taxon-name> du Nord-Cameroun.</article-title><source>Ministère de la France d’Outre-Mer, Direction de l’Agriculture, de l’Élevage et des Forêts, Section Technique d’Agriculture Tropicale, Bulletin Scientifique</source><volume>7</volume>: <fpage>1</fpage>–<lpage>154</lpage>. <ext-link xlink:type="simple" ext-link-type="uri" xlink:href="https://gallica.bnf.fr/ark:/12148/bpt6k9743074v/f8.image.texteImage">https://gallica.bnf.fr/ark:/12148/bpt6k9743074v/f8.image.texteImage</ext-link></mixed-citation></ref><ref id="B28"><mixed-citation xmlns:xlink="http://www.w3.org/1999/xlink" xlink:type="simple"><person-group><name name-style="western"><surname>Steyskal</surname><given-names>G</given-names></name></person-group> (<year>1972</year>) <article-title>A catalogue of species and key to the genera of the family <tp:taxon-name><tp:taxon-name-part taxon-name-part-type="family">Diopsidae</tp:taxon-name-part></tp:taxon-name> (<tp:taxon-name><tp:taxon-name-part taxon-name-part-type="order">Diptera</tp:taxon-name-part></tp:taxon-name>: <tp:taxon-name><tp:taxon-name-part taxon-name-part-type="parvorder">Acalyptratae</tp:taxon-name-part></tp:taxon-name>).</article-title><source>Stuttgarter Beiträge zur Naturkunde, Serie A (Biologie)</source><volume>234</volume>: <fpage>1</fpage>–<lpage>20</lpage>. <ext-link xlink:type="simple" ext-link-type="uri" xlink:href="https://www.biodiversitylibrary.org/part/94956">https://www.biodiversitylibrary.org/part/94956</ext-link></mixed-citation></ref><ref id="B26"><mixed-citation xmlns:xlink="http://www.w3.org/1999/xlink" xlink:type="simple"><person-group><name name-style="western"><surname>Shillito</surname><given-names>JF</given-names></name></person-group> (<year>1940</year>) <article-title>Studies on <tp:taxon-name><tp:taxon-name-part taxon-name-part-type="family">Diopsidae</tp:taxon-name-part></tp:taxon-name> (<tp:taxon-name><tp:taxon-name-part taxon-name-part-type="order">Diptera</tp:taxon-name-part></tp:taxon-name>).</article-title><source>Novitates Zoologicae</source><volume>42</volume>: <fpage>147</fpage>–<lpage>163</lpage>. <ext-link xlink:type="simple" ext-link-type="uri" xlink:href="https://www.biodiversitylibrary.org/page/3331880">https://www.biodiversitylibrary.org/page/3331880</ext-link></mixed-citation></ref><ref id="B29"><mixed-citation xmlns:xlink="http://www.w3.org/1999/xlink" xlink:type="simple"><person-group><name name-style="western"><surname>Steyskal</surname><given-names>G</given-names></name></person-group> (<year>1977</year>) <article-title>Family <tp:taxon-name><tp:taxon-name-part taxon-name-part-type="family">Diopsidae</tp:taxon-name-part></tp:taxon-name>.</article-title> In: <person-group><name name-style="western"><surname>Delfinado</surname><given-names>M</given-names></name><name name-style="western"><surname>Hardy</surname><given-names>DE</given-names></name></person-group> (<role>Eds</role>) <issue-title>A catalog of the Diptera of the Oriental Region.</issue-title><source>3. University of Hawaii Press, Honolulu</source>, <fpage>32</fpage>–<lpage>36</lpage>. <ext-link xlink:type="simple" ext-link-type="doi" xlink:href="10.1002/mmnd.19780250411">https://doi.org/10.1002/mmnd.19780250411</ext-link></mixed-citation></ref><ref id="B8"><mixed-citation xmlns:xlink="http://www.w3.org/1999/xlink" xlink:type="simple"><person-group><name name-style="western"><surname>Feijen</surname><given-names>HR</given-names></name></person-group> (<year>1989</year>) <article-title><tp:taxon-name><tp:taxon-name-part taxon-name-part-type="family">Diopsidae</tp:taxon-name-part></tp:taxon-name>. Volume IX, <tp:taxon-name><tp:taxon-name-part taxon-name-part-type="suborder">Cyclorrhapha</tp:taxon-name-part></tp:taxon-name> III (<tp:taxon-name><tp:taxon-name-part taxon-name-part-type="infraorder">Schizophora</tp:taxon-name-part></tp:taxon-name> other than <tp:taxon-name><tp:taxon-name-part taxon-name-part-type="parvorder">Calyptratae</tp:taxon-name-part></tp:taxon-name>), Part12.</article-title> In: <person-group><name name-style="western"><surname>Griffiths</surname><given-names>GCD</given-names></name></person-group> (<role>Ed.</role>) <issue-title>Flies of the Nearctic Region.</issue-title><source>Schweizerbart, Stuttgart</source>, <fpage>1</fpage>–<lpage>122</lpage>. <ext-link xlink:type="simple" ext-link-type="doi" xlink:href="10.1002/mmnd.19910380108">https://doi.org/10.1002/mmnd.19910380108</ext-link></mixed-citation></ref><ref id="B9"><mixed-citation xmlns:xlink="http://www.w3.org/1999/xlink" xlink:type="simple"><person-group><name name-style="western"><surname>Feijen</surname><given-names>HR</given-names></name></person-group> (<year>1998</year>) <article-title><italic><tp:taxon-name><tp:taxon-name-part taxon-name-part-type="genus">Teleopsis</tp:taxon-name-part></tp:taxon-name></italic> Rondani (<tp:taxon-name><tp:taxon-name-part taxon-name-part-type="order">Diptera</tp:taxon-name-part></tp:taxon-name>, <tp:taxon-name><tp:taxon-name-part taxon-name-part-type="family">Diopsidae</tp:taxon-name-part></tp:taxon-name>): generic review and the <italic><tp:taxon-name><tp:taxon-name-part taxon-name-part-type="genus"/><tp:taxon-name-part taxon-name-part-type="species">ferruginea</tp:taxon-name-part></tp:taxon-name></italic> group from Sri Lanka.</article-title><source>Tijdschrift voor Entomologie</source><volume>141</volume>: <fpage>49</fpage>–<lpage>63</lpage>. <ext-link xlink:type="simple" ext-link-type="uri" xlink:href="http://www.nev.nl/tve/pdf/te0141049.pdf">http://www.nev.nl/tve/pdf/te0141049.pdf</ext-link><ext-link xlink:type="simple" ext-link-type="doi" xlink:href="10.1163/22119434-99900005">https://doi.org/10.1163/22119434-99900005</ext-link></mixed-citation></ref><ref id="B14"><mixed-citation xmlns:xlink="http://www.w3.org/1999/xlink" xlink:type="simple"><person-group><name name-style="western"><surname>Feijen</surname><given-names>HR</given-names></name><name name-style="western"><surname>Feijen</surname><given-names>C</given-names></name></person-group> (<year>2019</year>) <article-title>An annotated catalogue of the stalk-eyed flies (<tp:taxon-name><tp:taxon-name-part taxon-name-part-type="family">Diopsidae</tp:taxon-name-part></tp:taxon-name>: <tp:taxon-name><tp:taxon-name-part taxon-name-part-type="order">Diptera</tp:taxon-name-part></tp:taxon-name>) of India with description of new species in <italic><tp:taxon-name><tp:taxon-name-part taxon-name-part-type="genus">Megalabops</tp:taxon-name-part></tp:taxon-name></italic> Frey and <italic><tp:taxon-name><tp:taxon-name-part taxon-name-part-type="genus">Teleopsis</tp:taxon-name-part></tp:taxon-name></italic> Rondani.</article-title><source>Israel Journal of Entomology</source><volume>49</volume>(<issue>2</issue>): <fpage>35</fpage>–<lpage>72</lpage>. <ext-link xlink:type="simple" ext-link-type="uri" xlink:href="https://zenodo.org/record/3349984">https://zenodo.org/record/3349984</ext-link></mixed-citation></ref></ref-list></tp:taxon-treatment>
