# Supplementary material for: A revision of the genus Teleopsis Rondani (Diptera, Diopsidae) in Sri Lanka with descriptions of two new species and a review of the other stalk-eyed flies from the island
Source: Zookeys. 2020 Jul 6;946:113–51. doi: 10.3897/zookeys.946.53108 (PMC7358254; doi:10.3897/zookeys.946.53108)
Supplement: XML Treatment for Cyrtodiopsis [file zookeys.946.53108-treatment8.xml]

<!DOCTYPE tp:taxon-treatment
  PUBLIC "-//TaxonX//DTD Taxonomic Treatment Publishing DTD v0 20100105//EN" "tax-treatment-NSO.dtd">
<tp:taxon-treatment xmlns:tp="http://www.plazi.org/taxpub"><tp:treatment-meta><kwd-group><label>Taxon classification</label><kwd><named-content xmlns:xlink="http://www.w3.org/1999/xlink" content-type="kingdom">Animalia</named-content></kwd><kwd><named-content xmlns:xlink="http://www.w3.org/1999/xlink" content-type="order">Diptera</named-content></kwd><kwd><named-content xmlns:xlink="http://www.w3.org/1999/xlink" content-type="family">Diopsidae</named-content></kwd></kwd-group><mixed-citation publication-type="journal"><person-group><name><surname>Feijen</surname><given-names>Hans R.</given-names></name><name><surname>Feijen</surname><given-names>Cobi</given-names></name></person-group><article-title>A revision of the genus <italic><tp:taxon-name><tp:taxon-name-part taxon-name-part-type="genus" reg="Teleopsis">Teleopsis</tp:taxon-name-part></tp:taxon-name></italic> Rondani (<tp:taxon-name><tp:taxon-name-part taxon-name-part-type="order">Diptera</tp:taxon-name-part></tp:taxon-name>, <tp:taxon-name><tp:taxon-name-part taxon-name-part-type="family">Diopsidae</tp:taxon-name-part></tp:taxon-name>) in Sri Lanka with descriptions of two new species and a review of the other stalk-eyed flies from the island</article-title><source>Zookeys</source><day>06</day><month>7</month><year>2020</year><volume>946</volume><fpage>113</fpage><lpage>151</lpage><pub-id pub-id-type="doi">10.3897/zookeys.946.53108</pub-id></mixed-citation></tp:treatment-meta><tp:nomenclature><tp:taxon-name><object-id xmlns:xlink="http://www.w3.org/1999/xlink" content-type="arpha" xlink:type="simple">4E074B85-D2F5-5E30-9E73-43CAF36E496A</object-id>
                <tp:taxon-name-part taxon-name-part-type="genus" reg="Cyrtodiopsis">Cyrtodiopsis</tp:taxon-name-part>
              </tp:taxon-name><tp:taxon-authority>sp.</tp:taxon-authority><xref ref-type="fig" rid="F21">Figs 67–69</xref></tp:nomenclature><tp:treatment-sec sec-type="material" id="SECID0EHICI"><title>Material examined.</title><p>2 ♀, 1 ♂, Ceylon [Sri Lanka], Morin, 1914 (ZMUO). The label information is very limited. It is not clear whether “Morin” is a locality name or the name of the collector. The only reference to Morin for Sri Lanka is a “Morin Inn” in Negombo.</p></tp:treatment-sec><tp:treatment-sec sec-type="notes" id="SECID0EMICI"><title>Notes.</title><p>This species forms part of the <italic><tp:taxon-name><tp:taxon-name-part taxon-name-part-type="genus" reg="Cyrtodiopsis">Cyrtodiopsis</tp:taxon-name-part> <tp:taxon-name-part taxon-name-part-type="species" reg="dalmanni">dalmanni</tp:taxon-name-part></tp:taxon-name></italic> species group. The presence of <italic><tp:taxon-name><tp:taxon-name-part taxon-name-part-type="genus" reg="Cyrtodiopsis">Cyrtodiopsis</tp:taxon-name-part></tp:taxon-name></italic> in Sri Lanka would be rather surprising, given that the nearest relatives in the <italic><tp:taxon-name><tp:taxon-name-part taxon-name-part-type="genus" reg="Cyrtodiopsis">C.</tp:taxon-name-part> <tp:taxon-name-part taxon-name-part-type="species" reg="dalmanni">dalmanni</tp:taxon-name-part></tp:taxon-name></italic> group occur in Malaya and Indonesia. The geographically closest <italic><tp:taxon-name><tp:taxon-name-part taxon-name-part-type="genus" reg="Cyrtodiopsis">Cyrtodiopsis</tp:taxon-name-part></tp:taxon-name></italic> is <italic><tp:taxon-name><tp:taxon-name-part taxon-name-part-type="genus" reg="Cyrtodiopsis">C.</tp:taxon-name-part> <tp:taxon-name-part taxon-name-part-type="species" reg="whitei">whitei</tp:taxon-name-part></tp:taxon-name></italic> Curran from north-eastern India. However, that species belongs to a different species group. The Sri Lankan record certainly requires confirmation to exclude the possibility of mislabelling.</p><p>Although many non-taxonomic papers have been written about “<italic><tp:taxon-name><tp:taxon-name-part taxon-name-part-type="genus" reg="Cyrtodiopsis">Cyrtodiopsis</tp:taxon-name-part> <tp:taxon-name-part taxon-name-part-type="species" reg="dalmanni">dalmanni</tp:taxon-name-part></tp:taxon-name></italic>”, the taxonomy of this species and the <italic><tp:taxon-name><tp:taxon-name-part taxon-name-part-type="genus" reg="Cyrtodiopsis">C.</tp:taxon-name-part> <tp:taxon-name-part taxon-name-part-type="species" reg="dalmanni">dalmanni</tp:taxon-name-part></tp:taxon-name></italic> species group still requires a full-scale taxonomic revision. This species group can be characterized by the many, long setulae covering the body, the wing pattern with three pale spots in between the central and preapical crossbands and the peculiar peg and hollow modification on the male front leg, the peg located basally on the tibia and the hollow distally on the femur. This leg modification is also referred to as “nutcracker” and can be found in all males, except for small ones. For illustrations of this modification can be referred to <xref ref-type="bibr" rid="B17">Földvári et al. (2019</xref>: fig. 4).</p></tp:treatment-sec><tp:treatment-sec><!--Section generated to contain objects referenced in tp:taxon-treatment.--><fig id="F21" position="float" orientation="portrait"><object-id xmlns:xlink="http://www.w3.org/1999/xlink" content-type="doi" xlink:type="simple">10.3897/zookeys.946.53108.figures67-69</object-id><object-id xmlns:xlink="http://www.w3.org/1999/xlink" content-type="arpha" xlink:type="simple">1BEDBD98-527B-582D-94DE-709022D9ABFE</object-id><label>Figures 67–69.</label><caption><p><italic><tp:taxon-name><tp:taxon-name-part taxon-name-part-type="genus" reg="Cyrtodiopsis">Cyrtodiopsis</tp:taxon-name-part></tp:taxon-name></italic> sp., Morin? <bold>67</bold> ♀, habitus, lateral view <bold>68</bold> ♂, head, anterior view (inner vertical seta broken off) <bold>69</bold> ♀, wing. Scale bars: 0.5 mm.</p></caption><graphic xmlns:xlink="http://www.w3.org/1999/xlink" xlink:href="zookeys-946-113-g021.jpg" position="float" orientation="portrait" xlink:type="simple" id="oo_429453.jpg"><uri content-type="original_file" xlink:type="simple">https://binary.pensoft.net/fig/429453</uri></graphic></fig></tp:treatment-sec><ref-list><ref id="B17"><mixed-citation xmlns:xlink="http://www.w3.org/1999/xlink" xlink:type="simple"><person-group><name name-style="western"><surname>Földvári</surname><given-names>M</given-names></name><name name-style="western"><surname>Mikó</surname><given-names>I</given-names></name><name name-style="western"><surname>Ulmer</surname><given-names>JM</given-names></name><name name-style="western"><surname>dos Santos Rolo</surname><given-names>T</given-names></name><name name-style="western"><surname>Csősz</surname><given-names>S</given-names></name><name name-style="western"><surname>Pomiankowski</surname><given-names>A</given-names></name><name name-style="western"><surname>Baumbach</surname><given-names>T</given-names></name><name name-style="western"><surname>van de Kamp</surname><given-names>T</given-names></name></person-group> (<year>2019</year>) Jumping and Grasping: Universal Locking Mechanisms in Insect Legs. Insect Systematics and Diversity 3(6): 3; 1–16. <ext-link xlink:type="simple" ext-link-type="doi" xlink:href="10.1093/isd/ixz018">https://doi.org/10.1093/isd/ixz018</ext-link></mixed-citation></ref></ref-list></tp:taxon-treatment>
